# Supplementary material for: DNA barcoding reveals the mislabeling of fish in a popular tourist destination in Brazil
Source: PeerJ. 2017 Nov 29;5:e4006. doi: 10.7717/peerj.4006 (PMC5712207; doi:10.7717/peerj.4006)
Supplement: Supplemental Information 1 [file peerj-05-4006-s001.txt]

>R001_Peixe_branco_Babaloo Sushi A01_001_2015-03-25.ab1
CTCGGGGCGTGGGAAAGCACCCTCTAGAAACCTTGTAGAAGAGCATCAAGCTCGTTCTAT
GGGGCTACCATCATCGGCTAAACTCAGTCATCCTACCTGTGGCAATCACACGCCTGATTT
TTCTCGACTAATCACAAAGACATTGGCACCCTCTATCTAGTATTTGGTGCTGAGCCGGGC
ATGGTCGGTACAGCTTTAAGTTTACTCATCCGAGCAGAACTGAGCCAACCCGGTGCTCTT
CTGGGAGACGATCAAATTTATAACGTAATCGTTACAGCGCACGCGTTGTAATAATTTTCT
TTATAGTAATGCCAATTATGATTGGAGGATTTGGGAACTGACTCATCCCCTTGATGATTG
GGGCTCCCGATATAGCATTCCCCCGAATAAACAATATGAGCTTCTGACTCCTTCCCCCTT
CGTTCCTCCTACTTTTAGCCTCTTCAGGCGTTGAAGCCGGGGCCGGAACGGGTTGAACAG
TCTACCCGCCTCTAGCCGGCAACCTCGCTCACGCAGGAGCATCCGTAGACTTAACAATTT
TCTCCCTTCATTTAGCTGGAATCTCCTCAATTCTAGGAGCTATTAACTTTATTACGACCA
TCATCAACATGAAACCCCATGCCGTTTCCATGTACCAAATTCCCCTATTCGTTTGGGCTG
TACTAATCACGGCCGTGCTCCTGCTCCTATCACTTCCAGTTTTAGCCGCCGGCATTACAA
TGCTTCTGACAGACCGAAACTTAAATACTGCCTTCTTTGACCCAGCTGGAGGAGGGGACC
CCATCCTATACCAACACCTATTCTGATTCTTTGGCCACCCCGAAGTTTACATCTTAATTC
TCCCCGGGTTCGGAATAATTTCCCACATCGTTGCCTACTACTCCGGTAAAAAAGAGCCTT
TCGGCTATATGGGAATAGTATGAGCCATGTGCATCCATCG

>R002_Atum_Babaloo Sushi B01_003_2015-03-25.ab1
ATTTTGGCAATTCTTAAGCATGGTTCAATACACCTCAGACTGATAAGGAGAGACTCAACC
TCTGTATATGGGGCTACCATCACGCTAACTCAGCCATCCTACCTGTGGCAATCACACGTT
GATTTTTCTCTACCAATCACAAAGATATTGGCACCCTGTATCTCGTATTCGGTGCATGAG
CTGGTATAGTGGGGACAGCCCTAAGCCTCCTCATCCGAGCTGAACTAAGCCAACCAGGCG
CCCTTCTCGGAGACGACCAAATTTATAATGTAATCGTTACGGCACACGCCTTCGTAATAA
TCTTCTTTATAGTAATACCAGTCATGATCGGAGGATTTGGGAACTGACTTATCCCTCTAA
TAATTGGAGCCCCCGACATAGCATTCCCTCGAATGAATAACATAAGCTTTTGACTTCTGC
CTCCATCCTTCCTCCTGCTATTAGCCTCTTCAGGAGTTGAAGCCGGAGCTGGAACCGGGT
GGACAGTATACCCTCCCCTGGCCGGTAATTTAGCCCATGCTGGAGCATCCGTTGACCTAA
CCATTTTTTCCCTGCACTTAGCAGGGATCTCCTCAATCCTCGGGGCCATTAATTTTATTA
CAACAATTATTAACATGAAACCCGCAGCCATCTCCCAATACCAAACACCCCTGTTTGTAT
GGGCCGTTCTAATTACAGCCGTCCTACTTCTATTATCCCTCCCAGTCCTAGCTGCCGGAA
TTACAATACTACTTACAGACCGAAACCTTAACACAACCTTTTTTGACCCTGCAGGTGGAG
GAGACCCAATCCTCTACCAACACTTATTTTGATTCTTTGGCCACCCAGAAGTATATATTC
TTATTCTTCCAGGATTCGGTATGATTTCTCACATTGTTGCCTATTACTCAGGCAAAAAAG
AACCTTTCGGATACATAGGAATGGTCTGAGCCATGATGCATTCGAACG

>R004_Salm�o_Temaki Caf� del Sur H08_016_2015-03-26.ab1
TCCGGTAGCGTAGAAAAAGCACCCCCTCGAACTGTAAGAAGAGATTCAACTCGTCTATGG
GCTACAATTCCCCCCGCTTAAAACTCAGCCATCCCTACCCTGTGCAATCACACGCTGATT
TTTTCTCGACTAATCACAAAGACATTGGCACCCTCTATCTAGTATTTGGTGCCTGAGCCG
GCATGGTCGGTACAGCCTTAAGTTTACTCATCCGAGCAGAACTGAGCCAACCCGGTGCTC
TTCTGGGAGACGATCAAATTTATAACGTAATCGTTACAGCGCACGCGTTTGTAATAATTT
TCTTTATAGTAATGCCAATTATGATTGGAGGATTTGGGAACTGACTCATCCCCTTGATGA
TTGGGGCTCCCGATATAGCATTCCCCCGAATAAACAATATGAGCTTCTGACTCCTTCCCC
CTTCGTTCCTCCTACTTTTAGCCTCTTCAGGCGTTGAAGCCGGGGCCGGAACGGGTTGAA
CAGTCTACCCGCCTCTAGCCGGCAACCTCGCTCACGCAGGAGCATCCGTAGACTTAACAA
TTTTCTCCCTTCATTTAGCTGGAATCTCCTCAATTCTAGGAGCTATTAACTTTATTACGA
CCATCATCAACATGAAACCCCATGCCGTTTCCATGTACCAAATTCCCCTATTCGTTTGGG
CTGTACTAATCACGGCCGTGCTCCTGCTCCTATCACTTCCAGTTTTAGCCGCCGGCATTA
CAATGCTTCTGACAGACCGAAACTTAAATACTGCCTTCTTTGACCCAGCTGGAGGAGGGG
ACCCCATCCTATACCAACACCTATTCTGATTCTTTGGCCACCCCGAAGTTTACATCTTAA
TTCTCCCCGGGTTCGGAATAATTTCCCACATCGTTGCCTACTACTCCGGTAAAAAAGAGC
CTTTCGGCTATATGGGAATAGTATGAGCCATGTGCATCCGAACTCG

>R005_Atum_Temaki Caf� del Sur G03_07.ab1
AAGGKCCYTSGATTCCTACAAAGGTTTAGTTAACAGCTAAGCGCTCTATCCAGCGAGCAT
CCATCTACTTTCCCCCGCCACCGGGGTGGCGAGGCGGGGGAAAGCCCCGGCAGGCTGTTA
GCCTACTTCTTTAGATTTGCAATCTAACATGTGGTACACCACAGAGCTGATAAGGAGAGG
ACTTAAACCTCTGTCCATGGAGCTACAATCCACCGCTTAGGCGCTCAGCCACCCTACCTG
TGGCAATCACACGATGATTTTTCTCAACCAACCACAAAGACATTGGCACCCTCTATTTAG
TATTTGGTGCCTGAGCCGGAATAGTCGGCACCGCCCTAAGTCTCTTGATTCGAGCAGAAC
TCAGCCAGCCTGGCGCCCTTCTGGGAGATGACCAAATTTATAACGTAATTGTTACAGCCC
ATGCCTTCGTCATAATTTTCTTTATAGTCATACCGATTATGATCGGCGGCTTTGGAAACT
GATTAATTCCTCTTATAATCGGGGCCCCCGACATAGCATTCCCCCGAATGAATAACATAA
YTTTTTGACTTCTCCCTCCCTCCTTTCTTCTCCTCCTGGCCTCATCTGGAGTTGAAGCCG
GCGCTGGCACCGGATGAACAGTCTACCCCCCTCTAGCAGGTAATCTTGCCCACGCAGGAG
CTTCCGTTGACTTAACTATTTTTTCCCTCCATTTGGCTGGTATTTCTTCAATTCTTGGGG
CCATTAATTTTATTACAACCATTATTAATATAAAACCCCCAGCTATCTCTCAGTATCAAA
CCCCACTTTTTGTTTGAGCTGTATTAGTCACTGCCGTCCTTTTGTTACTCTCCCTCCCTG
TTCTAGCAGCAGGCATTACCATACTACTTACAGACCGAAATCTAAATACCACTTTCTTTG
ACCCGGCAGGCGGAGGAGACCCAATCTTGTACCAACATCTCTTTTGGTTCTTTGGCCATC
CAGAAGTCTATATTCTCATTCTCCCAGGCTTTGGTATAATTTCACACATCGTTGCATACT
ACTCTGGCAAAAAAGAACCTTTCGGGTACATAGGAATAGTCTGAGCTATGAWGCCCTC

>R006_Salm�o_Kampai H03_08.ab1
CACTTCSGCACACTCCSGTGGCGGGGAAGGAGATGAATGCTCGCGATARAGGCGYTAGCC
TGTTAACTAAACKTTTGTGGCCGAGCAGGCCTCGAWTCCCTMAAGTTAGGTAACAGCTAA
GCGCTCTATCCAGCGAGCATCCATCTACTTTCCCCCGCCACCGGGGTGGCGAGGCGGGGG
AAAGCCCCGGCAGGCTGTTAGCCTACTTCTTTAGATTTGCAATCTAACATGTGGTACACC
ACAGAGCTGATAAGGAGAGGACTTAAACCTCTGTCCATGGAGCTACAATCCACCGCTTAG
GCGCTCAGCCACCCTACCTGTGGCAATCACACGATGATTTTTCTCAACCAACCACAAAGA
CATTGGCACCCTCTATTTAGTATTTGGTGCCTGAGCCGGAATAGTCGGCACCGCCCTAAG
TCTCTTGATTCGAGCAGAACTCAGCCAGCCTGGCGCCCTTCTGGGAGATGACCAAATTTA
TAACGTAATTGTTACAGCCCATGCCTTCGTCATAATTTTCTTTATAGTCATACCGATTAT
GATCGGCGGCTTTGGAAACTGATTAATTCCTCTTATAATCGGGGCCCCCGACATAGCATT
CCCCCGAATGAATAACATAAGTTTTTGACTTCTCCCTCCCTCCTTTCTTCTCCTCCTGGC
CTCATCTGGAGTTGAAGCCGGCGCTGGCACCGGATGAACAGTCTACCCCCCTCTAGCAGG
TAATCTTGCCCACGCAGGAGCTTCCGTTGACTTAACTATTTTTTCCCTCCATTTGGCTGG
TATTTCTTCAATTCTTGGGGCCATTAATTTTATTACAACCATTATTAATATAAAACCCCC
AGCTATCTCTCAGTATCAAACCCCACTTTTTGTTTGAGCTGTATTAGTCACTGCCGTCCT
TTTGTTACTCTCCCTCCCTGTTCTAGCAGCAGGCATTACCATACTACTTACAGACCGAAA
TCTAAATACCACTTTCTTTGACCCGGCAGGCGGAGGAGACCCAATCTTGTACCAACATCT
CTTTTGGTTCTTTGGCCATCCAGAAGTCTATATTCTCATTCTCCCAGGCTTTGGTATAAT
TTCACACATCGTTGCATACTACTCTGGCAAAAAAGAACCTTTCGGGTAYATAGGAATAGT
CCTGMGAYYAYGAYMGCMGTCWT

>R007_Atum_KamPai A09_001_2015-03-26.ab1
ATGGTCAAATATCCTTTACATGTCCAAGTAACCTCAGGCCTGATAGAAGAGACTCAACTC
GTATATGAGCTACATTCACGCTAGTCAGCATCTACTGTGCCATCACACGGTGATTTTTTC
TCTACCCAATCACAAAGATATTGGCGCCCTGTATCTCGTATTCGGTGCATGAGCTGGTAT
AGTGGGACAGCCCTAAGCCTCTCATCCGAGCTGAACTAAGCCAACCAGGCGCCCTTCTCG
GAGACGACCAAATTTATAATGTAATCGTTACGGCACACGCCTTCGTAATAATCTTCTTTA
TAGTAATACCAGTCATGATCGGAGGATTTGGGAACTGACTTATCCCTCTAATAATTGGAG
CCCCCGACATAGCATTCCCTCGAATGAATAACATAAGCTTTTGACTTCTGCCTCCATCCT
TCCTCCTGCTATTAGCCTCTTCAGGAGTTGAAGCCGGAGCTGGAACCGGGTGGACAGTAT
ACCCTCCCCTGGCCGGTAATTTAGCCCATGCTGGAGCATCCGTTGACCTAACCATTTTTT
CCCTGCACTTAGCAGGGATCTCCTCAATCCTCGGGGCCATTAATTTTATTACAACAATTA
TTAACATGAAACCCGCAGCCATCTCCCAATACCAAACACCCCTGTTTGTATGGGCCGTTC
TAATTACAGCCGTCCTACTTCTATTATCCCTCCCAGTCCTAGCTGCCGGAATTACAATAC
TACTTACAGACCGAAACCTTAACACAACCTTTTTTGACCCTGCAGGTGGAGGAGACCCAA
TCCTCTACCAACACTTATTTTGATTCTTTGGCCACCCAGAAGTATATATTCTTATTCTTC
CAGGATTCGGTATGATTTCTCACATTGTTGCCTATTACTCAGGCAAAAAAGAACCTTTCG
GATACATAGGAATGGTCTGAGCCATGATGGCATTCGGAT

>R008_Peixe_Branco_KamPaiC01_005_2015-03-25.ab1
ATTTTGCCACATCCTAAACATTGTGGTACACCACAGAGCTGATAGAGAGACTTAACTCGT
CCCATGAGCTACAATCACCGCTAGCGCTCAGCCACCCTACCTGTGCAATCACACGATGAT
TTTTTCTCAACCAACCCACAAAGACATGGCACCCTCTATTTAGTATTTGGTGCTGAGCCG
GAATAGTCGGCACCGCCCTAAGTCTCTTGATTCGAGCAGAACTCAGCCAGCCTGGCGCCC
TTCTGGGAGATGACCAAATTTATAACGTAATTGTTACAGCCCATGCCTTCGTCATAATTT
TCTTTATAGTCATACCGATTATGATCGGCGGCTTTGGAAACTGATTAATTCCTCTTATAA
TCGGGGCCCCCGACATAGCATTCCCCCGAATGAATAACATAAGTTTTTGACTTCTCCCTC
CCTCCTTTCTTCTCCTCCTGGCCTCATCTGGAGTTGAAGCCGGCGCTGGCACCGGATGAA
CAGTCTACCCCCCTCTAGCAGGTAATCTTGCCCACGCAGGAGCTTCCGTTGACTTAACTA
TTTTTTCCCTCCATTTGGCTGGTATTTCTTCAATTCTTGGGGCCATTAATTTTATTACAA
CCATTATTAATATAAAACCCCCAGCTATCTCTCAGTATCAAACCCCACTTTTTGTTTGAG
CTGTATTAGTCACTGCCGTCCTTTTGTTACTCTCCCTCCCTGTTCTAGCAGCAGGCATTA
CCATACTACTTACAGACCGAAATCTAAATACCACTTTCTTTGACCCGGCAGGCGGAGGAG
ACCCAATCTTGTACCAACATCTCTTTTGGTTCTTTGGCCATCCAGAAGTCTATATTCTCA
TTCTCCCAGGCTTTGGTATAATTTCACACATCGTTGCATACTACTCTGGCAAAAAAGAAC
CTTTCGGGTACATAGGAATAGTCTGAGCTATGAAGCCATTCCGGC

>R009_Salmao_O Sushi Man D01_007_2015-03-25.ab1
TGCACATTCTTAAACATGGTGGTAGCACCACAGAGCTGATTAGAGAGGAACTTAATCTCT
GTCCCATTGAGCTACAATCCACCGCTTAGCGCTCAGCCACCCTACCTGTGGCAATCACAC
GATGATTTTTTCTCAACCCAACCACAAAGACATTGGCACCCTCTATTTAGTATTTGGTGC
CTGAGCCGGAATAGTCGGCACCGCCCTAAGTCTCTTGATTCGAGCAGAACTCAGCCAGCC
TGGCGCCCTTCTGGGAGATGACCAAATTTATAACGTAATTGTTACAGCCCATGCCTTCGT
CATAATTTTCTTTATAGTCATACCGATTATGATCGGCGGCTTTGGAAACTGATTAATTCC
TCTTATAATCGGGGCCCCCGACATAGCATTCCCCCGAATGAATAACATAAGTTTTTGACT
TCTCCCTCCCTCCTTTCTTCTCCTCCTGGCCTCATCTGGAGTTGAAGCCGGCGCTGGCAC
CGGATGAACAGTCTACCCCCCTCTAGCAGGTAATCTTGCCCACGCAGGAGCTTCCGTTGA
CTTAACTATTTTTTCCCTCCATTTGGCTGGTATTTCTTCAATTCTTGGGGCCATTAATTT
TATTACAACCATTATTAATATAAAACCCCCAGCTATCTCTCAGTATCAAACCCCACTTTT
TGTTTGAGCTGTATTAGTCACTGCCGTCCTTTTGTTACTCTCCCTCCCTGTTCTAGCAGC
AGGCATTACCATACTACTTACAGACCGAAATCTAAATACCACTTTCTTTGACCCGGCAGG
CGGAGGAGACCCAATCTTGTACCAACATCTCTTTTGGTTCTTTGGCCATCCAGAAGTCTA
TATTCTCATTCTCCCAGGCTTTGGTATAATTTCACACATCGTTGCATACTACTCTGGCAA
AAAAGAACCTTTCGGGTACATAGGAATAGTCTGAGCTATGAAGCCATCGGCC

>R010_Atum_O Sushi Man E01_009_2015-03-25.ab1
CATGCTTTTGGCAATTCCGGCGGTGAAAACACTCGAACTGGTAGAGAGAATCAAACTCTG
TTCTACTGGGCTACAATCACCGCTAAACTCAGCCCATCCTACCTGTGCAATCACACGCTG
ATTTTTTCTCGACTAATCACAAAGACATTGGCACCCTCTATCTAGTATTTGGTGCTGAGC
CGGCATGGTCGGTACAGCCTTAAGTTTACTCATCCGAGCAGAACTGAGCCAACCCGGTGC
TCTTCTGGGAGACGATCAAATTTATAACGTAATCGTTACAGCGCACGCGTTTGTAATAAT
TTTCTTTATAGTAATGCCAATTATGATTGGAGGATTTGGGAACTGACTCATCCCCTTGAT
GATTGGGGCTCCCGATATAGCATTCCCCCGAATAAACAATATGAGCTTCTGACTCCTTCC
CCCTTCGTTCCTCCTACTTTTAGCCTCTTCAGGCGTTGAAGCCGGGGCCGGAACGGGTTG
AACAGTCTACCCGCCTCTAGCCGGCAACCTCGCTCACGCAGGAGCATCCGTAGACTTAAC
AATTTTCTCCCTTCATTTAGCTGGAATCTCCTCAATTCTAGGAGCTATTAACTTTATTAC
GACCATCATCAACATGAAACCCCATGCCGTTTCCATGTACCAAATTCCCCTATTCGTTTG
GGCTGTACTAATCACGGCCGTGCTCCTGCTCCTATCACTTCCAGTTTTAGCCGCCGGCAT
TACAATGCTTCTGACAGACCGAAACTTAAATACTGCCTTCTTTGACCCAGCTGGAGGAGG
GGACCCCATCCTATACCAACACCTATTCTGATTCTTTGGCCACCCCGAAGTTTACATCTT
AATTCTCCCCGGGTTCGGAATAATTTCCCACATCGTTGCCTACTACTCCGGTAAAAAAGA
GCCTTTCGGCTATATGGGAATAGTATGAGCCATGTGCCATCGACCG

>R011_Peixe_Branco_O Sushi Man F01_011_2015-03-25.ab1
TCTAAAGAGTTTGGCACATCTAAACATGTGGTACCCCACAGAGCTGATAACGAGAGACTG
AACCTCCTGTCCATGAGCTACATTCCACCGCTTAGCCGCTCAGCCACCCTACCTGTGCAT
CACACGATGATTTTCTCAACCCAACCCACAAAGACATGGCACCCTCTATTTAGTATTTGG
TGCCTGAGCCGGGAATAGTCGGCACCGCCCTAAGTCTCTTGATTCGAGCAGAACTCAGCC
AGCCTGGCGCCCTTCTGGGAGATGACCAAATTTATAACGTAATTGTTACAGCCCATGCCT
TCGTCATAATTTTCTTTATAGTCATACCGATTATGATCGGCGGCTTTGGAAACTGATTAA
TTCCTCTTATAATCGGGGCCCCCGACATAGCATTCCCCCGAATGAATAACATAAGTTTTT
GACTTCTCCCTCCCTCCTTTCTTCTCCTCCTGGCCTCATCTGGAGTTGAAGCCGGCGCTG
GCACCGGATGAACAGTCTACCCCCCTCTAGCAGGTAATCTTGCCCACGCAGGAGCTTCCG
TTGACTTAACTATTTTTTCCCTCCATTTGGCTGGTATTTCTTCAATTCTTGGGGCCATTA
ATTTTATTACAACCATTATTAATATAAAACCCCCAGCTATCTCTCAGTATCAAACCCCAC
TTTTTGTTTGAGCTGTATTAGTCACTGCCGTCCTTTTGTTACTCTCCCTCCCTGTTCTAG
CAGCAGGCATTACCATACTACTTACAGACCGAAATCTAAATACCACTTTCTTTGACCCGG
CAGGCGGAGGAGACCCAATCTTGTACCAACATCTCTTTTGGTTCTTTGGCCATCCAGAAG
TCTATATTCTCATTCTCCCAGGCTTTGGTATAATTTCACACATCGTTGCATACTACTCTG
GCAAAAAAGAACCTTTCGGGTACATAGGAATAGTCTGAGCTATGAAGCATTCGATC

>R012_Peixe Branco_O Sushi Man A04_01.ab1
AAGKGCYYYCSRKWYYCCTACAAACGTTTAGTTAACAGCTAAGCGCTCAACCAGCGAGCA
TCAGTCTAACTGCCYCGCCCGCCTAAAAAAGGGCGGGGTAAAAGGCCTCGGCAGGGTTTA
GCCTGCCACTTAGAATTTGCAATTCTACATGTAAAACACCTCAAGGCCGTTTGGTAGGAG
AAGGATTTTAACCTCCGTTCATGGGACTACAATCCACCGCTAAACACTCAGCCATCCTAC
CTGTGACAACTACACGCTGATTTTACTCAACAAACCACAAAGATATTGGCACCCTTTATT
TAATTTTCGGTGTCTTAGCAGGGATAACAGGAACAGGTTTAAGTCTTCTCATTCGAGCTG
AGTTAAGCCAGCCTGGGTCACTTCTAGGAGATGACCAAACCTATAATGTCATCGTTACAG
CACATGCCTTCGTAATAATTTTCTTTATAGTTATGCCAATTATGATYGGAGGCTTCGGGA
ACTGATTAATCCCACTGATGCTTGGCGCTCCTGATATAGCATTCCCTCGAATAAATAACA
TAAGCTTTTGACTTCTTCCACCATCATTTCTTCTCCTTCTAGCCTYTTCAGGGGTAGAAG
CAGGAGCAGGAACTGGTTGAACGGTCTACCCACCTCTGGCGGGTAAMTTAGCCCATGCTG
GGGCCTCTGTAGATTTAACAATTTTCTCCCTGCATTTAGCCGGGGTATCATCAATTCTTG
GGGCAATCAATTTTATTACAACTATTATTAATATAAAACCCCCCACAGTAACGATATACC
AAATTCCACTATTCGTGTGAGCTGTACTAATTACAGCTGTACTACTACTCCTATCACTTC
CTGTCCTAGCTGCGGGAATTACAATGCTGCTAACAGACCGAAATTTAAATACAGCTTTCT
TTGACCCAGCGGGAGGAGGGGATCCTATCCTATACCAACACCTGTTTTGATTCTTTGGGC
ACCCAGRGGTCTACATTCTTATTCTCCCAGGATTCGGCATGATYTCCCACATTGTAGCTT
ACTATGCGGGGAAAAAAGAGCCTTTCGGGTATATGGGTATAGTATGAGCTATAAWGMACG

>R013_Atum_O Sushi Man G01_013_2015-03-25.ab1
TTTAAGAGATTGCCAATCTTAACATGTCAATACACCTCAAGGCCTGTAGAGAGACTCAAA
CCTCTGTATATGGGCTACATCCACCGCTTAACTCAGCCATCCTACCTGTGCATCACACGC
TGATTTTCTCAACCCAACCCATAAAGACATCGGCACCCTCTATCTAGTATTCGGTGCATG
AGCTGGAATAGTTGGCACGGCCTTTAAGCTTGCTCATCCGAGCTGAACTAAGCCAACCAG
GTGCCCTTCTTGGGGACGACCAGATCTACAATGTAATCGTTACGGCCCATGCCTTCGTAA
TGATTTTCTTTATAGTAATACCAATTATGATTGGAGGATTTGGAAACTGACTTATTCCTC
TAATGATCGGAGCCCCCGACATGGCATTCCCACGAATGAACAACATGAGCTTCTGACTCC
TTCCCCCCTCTTTCCTTCTGCTCCTAGCTTCTTCAGGAGTTGAGGCTGGAGCCGGAACCG
GTTGAACAGTCTACCCTCCCCTTGCCGGCAACCTGGCCCACGCAGGGGCATCAGTTGACC
TGACTATTTTCTCACTCCACTTAGCAGGGGTTTCCTCAATTCTTGGGGCAATTAACTTCA
TCACAACAATTATCAATATGAAACCTGCAGCTATTTCTCAGTATCAAACACCACTGTTTG
TATGAGCTGTACTAATTACAGCTGTTCTTCTCCTACTTTCCCTTCCAGTCCTTGCCGCTG
GTATTACAATGCTCCTTACAGACCGAAACCTAAATACAACCTTCTTCGACCCTGCAGGAG
GGGGAGACCCAATCCTTTACCAACACCTATTCTGATTCTTTGGACATCCAGAAGTCTACA
TTCTTATTCTTCCCGGATTCGGAATAATCTCCCACATTGTTGCCTACTACTCAGGTAAAA
AAGAACCTTTCGGCTACATGGGTATGGTATGAGCCATGATGCCATTCGCCC

>R014_Salmao_O Sushi ManH01_015_2015-03-25.ab1
TCTTCCTTAAAGATTGGCCAATTCTAACATGTGGTAACCACAGAGGCTGATAGAGAGACT
TAACCTCTGTCCATGAGCTACATCACGCTTAGCGCTCAGCCACCCTACTGTGCATCACAC
GATGATTTTCTCAACCAACCACAAAGACATTGGCACCCTCTATTTAGTATTTGGTGCTGA
GCCGGAATAGTCGGCACCGCCCTAAGTCTCTTGATTCGAGCAGAACTCAGCCAGCCTGGC
GCCCTTCTGGGAGATGACCAAATTTATAACGTAATTGTTACAGCCCATGCCTTCGTCATA
ATTTTCTTTATAGTCATACCGATTATGATCGGCGGCTTTGGAAACTGATTAATTCCTCTT
ATAATCGGGGCCCCCGACATAGCATTCCCCCGAATGAATAACATAAGTTTTTGACTTCTC
CCTCCCTCCTTTCTTCTCCTCCTGGCCTCATCTGGAGTTGAAGCCGGCGCTGGCACCGGA
TGAACAGTCTACCCCCCTCTAGCAGGTAATCTTGCCCACGCAGGAGCTTCCGTTGACTTA
ACTATTTTTTCCCTCCATTTGGCTGGTATTTCTTCAATTCTTGGGGCCATTAATTTTATT
ACAACCATTATTAATATAAAACCCCCAGCTATCTCTCAGTATCAAACCCCACTTTTTGTT
TGAGCTGTATTAGTCACTGCCGTCCTTTTGTTACTCTCCCTCCCTGTTCTAGCAGCAGGC
ATTACCATACTACTTACAGACCGAAATCTAAATACCACTTTCTTTGACCCGGCAGGCGGA
GGAGACCCAATCTTGTACCAACATCTCTTTTGGTTCTTTGGCCATCCAGAAGTCTATATT
CTCATTCTCCCAGGCTTTGGTATAATTTCACACATCGTTGCATACTACTCTGGCAAAAAA
GAACCTTTCGGGTACATAGGAATAGTCTGAGCTATGAAGCCCCTTCAGTC

>R015_Salmao_Yoshitake A02_002_2015-03-25.ab1
AAGAATTTGGCCAATCTAACATGTGGTACATCACAGAGCTGATACGAGAGACTAACTCTG
TCCATGAGCTACATCACGGCTAGCGCTCAGCCACCCTACCTGTGCATCACACGATGATTT
TCTCACCCAACCCACAAAGACATTGGCACCTCTATTTAGTATTTGGTGCTGAGCCGGGAA
TAGTCGGCACCGCCCTAAGTCTCTTGATTCGAGCAGAACTCAGCCAGCCTGGCGCCCTTC
TGGGAGATGACCAAATTTATAACGTAATTGTTACAGCCCATGCCTTCGTCATAATTTTCT
TTATAGTCATACCGATTATGATCGGCGGCTTTGGAAACTGATTGATTCCTCTTATAATCG
GGGCCCCCGACATAGCATTCCCCCGAATGAATAACATAAGTTTTTGACTTCTCCCTCCCT
CCTTTCTTCTCCTCCTGGCCTCATCTGGAGTTGAAGCCGGCGCTGGCACCGGATGAACAG
TCTACCCCCCTCTAGCAGGTAATCTTGCCCACGCAGGAGCTTCCGTTGACTTAACTATTT
TTTCCCTCCATTTGGCTGGTATTTCTTCAATTCTTGGGGCCATTAATTTTATTACAACCA
TTATTAATATAAAACCCCCAGCTATCTCTCAGTATCAAACCCCACTTTTTGTTTGAGCTG
TGTTAGTCACTGCCGTCCTTTTGTTACTCTCCCTCCCTGTTCTAGCAGCAGGCATTACCA
TACTACTTACAGACCGAAATCTAAATACCACTTTCTTTGACCCGGCAGGCGGAGGAGACC
CAATCTTGTACCAACATCTCTTTTGGTTCTTTGGCCATCCAGAAGTCTATATTCTCATTC
TCCCAGGCTTTGGTATAATTTCACACATCGTTGCATACTACTCTGGCAAAAAAGAACCTT
TCGGGTACATAGGAATAGTCTGAGCTATGAAGCCCTCAGC

>R017_Salmao_Super Hippo Centro B02_004_2015-03-25.ab1
GGGATTTTGGCCAATTCTAACCATGTGGGTTAACACCCACAGAGCTGATAGAGAGACTAA
TCTCTGTCCCATGAGCTACAATCACCCGCTAGCCGCTCAGCCACCCTACCTGTGGCAATC
ACACGATGATTTTTTCTCAACCAACCACAAAGACATTGGCACCCTCTATTTAGTATTTGG
TGCCTGAGCCGGAATAGTCGGCACCGCCCCTAAGTCTCTTGATTCGAGCAGAACTCAGCC
AGCCTGGCGCCCTTCTGGGAGATGACCAAATTTATAACGTAATTGTTACAGCCCATGCCT
TCGTCATAATTTTCTTTATAGTCATACCGATTATGATCGGCGGCTTTGGAAACTGATTAA
TTCCTCTTATAATCGGGGCCCCCGACATAGCATTCCCCCGAATGAATAACATAAGTTTTT
GACTTCTCCCTCCCTCCTTTCTTCTCCTCCTGGCCTCATCTGGAGTTGAAGCCGGCGCTG
GCACCGGATGAACAGTCTACCCCCCTCTAGCAGGTAATCTTGCCCACGCAGGAGCTTCCG
TTGACTTAACTATTTTTTCCCTCCATTTGGCTGGTATTTCTTCAATTCTTGGGGCCATTA
ATTTTATTACAACCATTATTAATATAAAACCCCCAGCTATCTCTCAGTATCAAACCCCAC
TTTTTGTTTGAGCTGTATTAGTCACTGCCGTCCTTTTGTTACTCTCCCTCCCTGTTCTAG
CAGCAGGCATTACCATACTACTTACAGACCGAAATCTAAATACCACTTTCTTTGACCCGG
CAGGCGGAGGAGACCCAATCTTGTACCAACATCTCTTTTGGTTCTTTGGCCATCCAGAAG
TCTATATTCTCATTCTCCCAGGCTTTGGTATAATTTCACACATCGTTGCATACTACTCTG
GCAAAAAAGAACCTTTCGGGTACATAGGAATAGTCTGAGCTATGAAGCCATTCGCC

>R018_Salm�o_Bellas Artes Caf� Sushi C02_006_2015-03-25.ab1
CATAAAGAATTTGGCCAATTGCTAGACATGTTGGTTACACCACCAGAGCTGATAATGAGA
GACTTACCTTCTGTTCCATGGAGCTACATCCACCCGCTTAAGCTCCTCAGCCCCCCTTAC
CTGTGGCAATCACACGATGATTTTTCTCAACCAACCACAAAGACATTGGCACCCTCTATT
TAGTATTTGGTGCTGAGCCGGGAATAGTCGGCACCGCCCTAAGTCTCTTGATTCGAGCAG
AACTCAGCCAGCCTGGCGCCCTTCTGGGAGATGACCAAATTTATAACGTAATTGTTACAG
CCCATGCCTTCGTCATAATTTTCTTTATAGTCATACCGATTATGATCGGCGGCTTTGGAA
ACTGATTAATTCCTCTTATAATCGGGGCCCCCGACATAGCATTCCCCCGAATGAATAACA
TAAGTTTTTGACTTCTCCCTCCCTCCTTTCTTCTCCTCCTGGCCTCATCTGGAGTTGAAG
CCGGCGCTGGCACCGGATGAACAGTCTACCCCCCTCTAGCAGGTAATCTTGCCCACGCAG
GAGCTTCCGTTGACTTAACTATTTTTTCCCTCCATTTGGCTGGTATTTCTTCAATTCTTG
GGGCCATTAATTTTATTACAACCATTATTAATATAAAACCCCCAGCTATCTCTCAGTATC
AAACCCCACTTTTTGTTTGAGCTGTATTAGTCACTGCCGTCCTTTTGTTACTCTCCCTCC
CTGTTCTAGCAGCAGGCATTACCATACTACTTACAGACCGAAATCTAAATACCACTTTCT
TTGACCCGGCAGGCGGAGGAGACCCAATCTTGTACCAACATCTCTTTTGGTTCTTTGGCC
ATCCAGAAGTCTATATTCTCATTCTCCCAGGCTTTGGTATAATTTCACACATCGTTGCAT
ACTACTCTGGCAAAAAAGAACCTTTCGGGTACATAGGAATAGTCTGAGCTATGAAGCCAT
CCGTT

>R020_Salm�o_Yoshitake D02_008_2015-03-25.ab1
ATCTGGCACAATTCTTAACCATGTGGTACACCCCACCAGAGCTGATTAGAGAGGACTTAA
TCTCTGTCCATGAGCTACAATCACCGCTTAGCGCTCAGCCCACCCTACCTGTGGCAATCA
CACGATGATTTTTTCTCAACCCAACCACAAAGACATTGGCACCCTCTATTTAGTATTTGG
TGCCTGAGCCGGAATAGTCGGCACCGCCCTAAGTCTCTTGATTCGAGCAGAACTCAGCCA
GCCTGGCGCCCTTCTGGGAGATGACCAAATTTATAACGTAATTGTTACAGCCCATGCCTT
CGTCATAATTTTCTTTATAGTCATACCGATTATGATCGGCGGCTTTGGAAACTGATTAAT
TCCTCTTATAATCGGGGCCCCCGACATAGCATTCCCCCGAATGAATAACATAAGTTTTTG
ACTTCTCCCTCCCTCCTTTCTTCTCCTCCTGGCCTCATCTGGAGTTGAAGCCGGCGCTGG
CACCGGATGAACAGTCTACCCCCCTCTAGCAGGTAATCTTGCCCACGCAGGAGCTTCCGT
TGACTTAACTATTTTTTCCCTCCATTTGGCTGGTATTTCTTCAATTCTTGGGGCCATTAA
TTTTATTACAACCATTATTAATATAAAACCCCCAGCTATCTCTCAGTATCAAACCCCACT
TTTTGTTTGAGCTGTATTAGTCACTGCCGTCCTTTTGTTACTCTCCCTCCCTGTTCTAGC
AGCAGGCATTACCATACTACTTACAGACCGAAATCTAAATACCACTTTCTTTGACCCGGC
AGGCGGAGGAGACCCAATCTTGTACCAACATCTCTTTTGGTTCTTTGGCCATCCAGAAGT
CTATATTCTCATTCTCCCAGGCTTTGGTATAATTTCACACATCGTTGCATACTACTCTGG
CAAAAAAGAACCTTTCGGGTACATAGGAATAGTCTGAGCTATGAAGCCCTCGAC

>R021_Atum_Yoshitake E02_010_2015-03-25.ab1
AGAGATTTTTTGGCCAAATTCTATACCATGTTCCAATACACCCTCAGGCTGTTAGGAGAG
GATTCAACCTCTGTTATAATGGGCTACAATCCACCGGCTAAACTCAGCCCATCCTACCTG
TGGCAATCACACGCTGATTTTTTCTCAACCCAACCCATAAAGACATCGGCACCCTCTATC
TAGTATTCGGTGCATGAGCTGGAATAGTTGGCACGGCCTTAAGCTTGCTCATCCGAGCTG
AACTAAGCCAACCAGGTGCCCTTCTTGGGGACGACCAGATCTACAATGTAATCGTTACGG
CCCATGCCTTCGTAATGATTTTCTTTATAGTAATACCAATTATGATTGGAGGATTTGGAA
ACTGACTTATTCCTCTAATGATCGGAGCCCCCGACATGGCATTCCCACGAATGAACAACA
TGAGCTTCTGACTCCTTCCCCCCTCTTTCCTTCTGCTCCTAGCTTCTTCAGGAGTTGAGG
CTGGAGCCGGAACCGGTTGAACAGTCTACCCTCCCCTTGCCGGCAACCTGGCCCACGCAG
GGGCATCAGTTGACCTAACTATTTTCTCACTCCACTTAGCAGGGGTTTCCTCAATTCTTG
GGGCAATTAACTTCATCACAACAATTATCAATATGAAACCTGCAGCTATTTCTCAGTATC
AAACACCACTGTTTGTATGAGCTGTACTAATTACAGCTGTTCTTCTCCTACTTTCCCTTC
CAGTCCTTGCCGCTGGTATTACAATGCTCCTTACAGACCGAAACCTAAATACAACCTTCT
TCGACCCTGCAGGAGGGGGAGACCCAATCCTTTACCAACACCTATTCTGATTCTTTGGAC
ATCCAGAAGTCTACATTCTTATTCTTCCCGGATTCGGAATAATCTCCCACATTGTTGCCT
ACTACTCAGGTAAAAAAGAACCTTTCGGCTACATGGGTATGGTATGAGCCATGATGCAAT
TCGCCCG

>R022_Salm�o_Yoshitake F02_012_2015-03-25.ab1
TGCATTTTTTGGCACAATTCTAAAACATGTGGTACGCCACAGAGCTGATAGAGAGACTTA
ATCTCTGTCCATGAGCTACAATCCACCGCTAGCGCTCAGCCACCCTACCTGTGGCAATCA
CACGATGATTTTCTCAACCCAACCACAAAGACATGGCACCTCTATTTAGTATTTGGTGCT
GAGCCGGAATAGTCGGCACCGCCCTAAGTCTCTTGATTCGAGCAGAACTCAGCCAGCCTG
GCGCCCTTCTGGGAGATGACCAAATTTATAACGTAATTGTTACAGCCCATGCCTTCGTCA
TAATTTTCTTTATAGTCATACCGATTATGATCGGCGGCTTTGGAAACTGATTAATTCCTC
TTATAATCGGGGCCCCCGACATAGCATTCCCCCGAATGAATAACATAAGTTTTTGACTTC
TCCCTCCCTCCTTTCTTCTCCTCCTGGCCTCATCTGGAGTTGAAGCCGGCGCTGGCACCG
GATGAACAGTCTACCCCCCTCTAGCAGGTAATCTTGCCCACGCAGGAGCTTCCGTTGACT
TAACTATTTTTTCCCTCCATTTGGCTGGTATTTCTTCAATTCTTGGGGCCATTAATTTTA
TTACAACCATTATTAATATAAAACCCCCAGCTATCTCTCAGTATCAAACCCCACTTTTTG
TTTGAGCTGTATTAGTCACTGCCGTCCTTTTGTTACTCTCCCTCCCTGTTCTAGCAGCAG
GCATTACCATACTACTTACAGACCGAAATCTAAATACCACTTTCTTTGACCCGGCAGGCG
GAGGAGACCCAATCTTGTACCAACATCTCTTTTGGTTCTTTGGCCATCCAGAAGTCTATA
TTCTCATTCTCCCAGGCTTTGGTATAATTTCACACATCGTTGCATACTACTCTGGCAAAA
AAGAACCTTTCGGGTACATAGGAATAGTCTGAGCTATGAAGCCATCCGGTC

>R024_Peixe Branco_Babaloo Sushi E11_009_2015-03-26.ab1
CAATCCACCAATACCCACACCTGTGTGCGCGCGAGAAGGGGTCTCTATTGACCTGGCGTG
GGTAGGGCACCCATGGGAGATATTCCGCATCCTCGGGAGGATTAAGGATGGAAGGGTGAG
GGAAGGCAAGAAATACGACCATCGAGTCAAAGGGGGGAGCCGTGGCGCTACCGCCTGAAT
GAAAATATGCAGCTATCCGCCAGGGTGGAGGGGGGGGCAAGTTTTGTCCCCGCCCCAGGG
CCTCGAAGAGGGAAGTTTTAGTTGTACAGCCGGAGTTTTACCCCCCCAAAAAACAGGGGG
GTAAGCTTTGAAAAAAGCGCGGAAGTACCAAAATCAAAAACCTTTTTATAAACAAAAAGC
CCCAAGAATAAACGATCCCCTCCTGAGGGGAGAAAGAACAAAATTTAGGGCAACCCCCCC
TCACTGGGTGGAGCATTTGTAACGGCAACTGATTCGTTTGGATGGTTCGACCGCTTCCGG
TTCCATTCTCAGGTCCGGACGAAGCTAGGATCAGAAGGAAAGAGGGGGGAATGGAGTCAG
AACCTCGTTTTTTTCTTGGTGGGACTGCCATGTGGGGGGGTTGGATCGTTAGAGGAATCA
TTCAGGCTCCATTGCTCCAATGAGGCATGAGTGCATCATTTCTTCCGCTTAGCAGCGTCC
TCTTTCTGTGCTATACGCACACGCAACATCAATATACCCGTAGGACTCTCAGCTCAACAC
CCGTTATCTGTCCTGCCATGACAGCTTCTACTACACTGGCCTTGCTTATGTTCTGGTGAA
CATCCCCGACATCCGCAGAAAAAGCCATCAACAGTTGCAGAGCCGATATCAGACGTTGAA
CTCTTCTCTGAACTTTGACGTGATTGACTCGCAGCTGCAACTCTTAAGGTTCCAGACTAA
CCGTCTCCGGGGTTTTCCCCCTCCCTTTTTTAAAAGGCGGGGAAAGGTTAGATAGTATAC
CACGATCCTGCACATCCC

>R024_Peixe_Branco_Babaloo Sushi G02_014_2015-03-25.ab1
GTTTTTCTCCCGGGTTTGCACATTCCGGCGTGAAACACCTAGACCTGTAGAAGAGATCAA
CCTCGTCTATGGGGCTACATCCACCGCTTAAAACTCAGCCATCCTACTGTGGCAATCACA
CGCTGATTTTTCTCGACTAATCACAAAGACATTGGCACCCTCTATCTAGTATTTGGTGCT
GAGCCGGCATGGTCGGTACAGCTTTAAGTTTACTCATCCGAGCAGAACTGAGCCAACCCG
GTGCTCTTCTGGGAGACGATCAAATTTATAACGTAATCGTTACAGCGCACGCGTTTGTAA
TAATTTTCTTTATAGTAATGCCAATTATGATTGGAGGATTTGGGAACTGACTCATCCCCT
TGATGATTGGGGCTCCCGATATAGCATTCCCCCGAATAAACAATATGAGCTTCTGACTCC
TTCCCCCTTCGTTCCTCCTACTTTTAGCCTCTTCAGGCGTTGAAGCCGGGGCCGGAACGG
GTTGAACAGTCTACCCGCCTCTAGCCGGCAACCTCGCTCACGCAGGAGCATCCGTAGACT
TAACAATTTTCTCCCTTCATTTAGCTGGAATCTCCTCAATTCTAGGAGCTATTAACTTTA
TTACGACCATCATCAACATGAAACCCCATGCCGTTTCCATGTACCAAATTCCCCTATTCG
TTTGGGCTGTACTAATCACGGCCGTGCTCCTGCTCCTATCACTTCCAGTTTTAGCCGCCG
GCATTACAATGCTTCTGACAGACCGAAACTTAAATACTGCCTTCTTTGACCCAGCTGGAG
GAGGGGACCCCATCCTATACCAACACCTATTCTGATTCTTTGGCCACCCCGAAGTTTACA
TCTTAATTCTCCCCGGGTTCGGAATAATTTCCCACATCGTTGCCTACTACTCCGGTAAAA
AAGAGCCTTTCGGCTATATGGGAATAGTATGAGCCATGTGCATCGACG

>R025_Salm�o_Babaloo Sushi B09_003_2015-03-26.ab1
TAGGATTTTGGCAATTCTAACATGTGGTACACCCACAGAGCTGATTAGAGAGACTTAATC
TCTGTCCATGAGCTACAATCCACGCCTAGGCGCTCAGCCACCCTACCTGTGGCAATCACA
CGATGATTTTCTCAACCCAACCACAAAGACATTGGCACCCTCTATTTAGTATTTGGTGCC
TGAGCCGGAATAGTCGGCACCGCCCTAAGTCTCTTGATTCGAGCAGAACTCAGCCAGCCT
GGCGCCCTTCTGGGAGATGACCAAATTTATAACGTAATTGTTACAGCCCATGCCTTCGTC
ATAATTTTCTTTATAGTCATACCGATTATGATCGGCGGCTTTGGAAACTGATTAATTCCT
CTTATAATCGGGGCCCCCGACATAGCATTCCCCCGAATGAATAACATAAGTTTTTGACTT
CTCCCTCCCTCCTTTCTTCTCCTCCTGGCCTCATCTGGAGTTGAAGCCGGCGCTGGCACC
GGATGAACAGTCTACCCCCCTCTAGCAGGTAATCTTGCCCACGCAGGAGCTTCCGTTGAC
TTAACTATTTTTTCCCTCCATTTGGCTGGTATTTCTTCAATTCTTGGGGCCATTAATTTT
ATTACAACCATTATTAATATAAAACCCCCAGCTATCTCTCAGTATCAAACCCCACTTTTT
GTTTGAGCTGTATTAGTCACTGCCGTCCTTTTGTTACTCTCCCTCCCTGTTCTAGCAGCA
GGCATTACCATACTACTTACAGACCGAAATCTAAATACCACTTTCTTTGACCCGGCAGGC
GGAGGAGACCCAATCTTGTACCAACATCTCTTTTGGTTCTTTGGCCATCCAGAAGTCTAT
ATTCTCATTCTCCCAGGCTTTGGTATAATTTCACACATCGTTGCATACTACTCTGGCAAA
AAAGAACCTTTCGGGTACATAGGAATAGTCTGAGCTATGAAGCATCGGT

>R026_Peixe Branco_Miyoshi C09_005_2015-03-26.ab1
AAAAGATTTTGGCAATTCCTAAACAATGTGGTACACCACAGAGCCTGATTACGAGAGACT
AAACTCTGTCCATGAGCTACCATCCACCGCTAGGCGCTCAGCCACCCTACCTGTGCAATC
ACACGATGATTTTCTCAACCCAACCACAAAGACATGGGCACCCTCTATTTAGTATTTGGT
GCCTGAGCCGGAATAGTCGGCACCGCCCTAAGTCTCTTGATTCGAGCAGAACTCAGCCAG
CCTGGCGCCCTTCTGGGAGATGACCAAATTTATAACGTAATTGTTACAGCCCATGCCTTC
GTCATAATTTTCTTTATAGTCATACCGATTATGATCGGCGGCTTTGGAAACTGATTAATT
CCTCTTATAATCGGGGCCCCCGACATAGCATTCCCCCGAATGAATAACATAAGTTTTTGA
CTTCTCCCTCCCTCCTTTCTTCTCCTCCTGGCCTCATCTGGAGTTGAAGCCGGCGCTGGC
ACCGGATGAACAGTCTACCCCCCTCTAGCAGGTAATCTTGCCCACGCAGGAGCTTCCGTT
GACTTAACTATTTTTTCCCTCCATTTGGCTGGTATTTCTTCAATTCTTGGGGCCATTAAT
TTTATTACAACCATTATTAATATAAAACCCCCAGCTATCTCTCAGTATCAAACCCCACTT
TTTGTTTGAGCTGTATTAGTCACTGCCGTCCTTTTGTTACTCTCCCTCCCTGTTCTAGCA
GCAGGCATTACCATACTACTTACAGACCGAAATCTAAATACCACTTTCTTTGACCCGGCA
GGCGGAGGAGACCCAATCTTGTACCAACATCTCTTTTGGTTCTTTGGCCATCCAGAAGTC
TATATTCTCATTCTCCCAGGCTTTGGTATAATTTCACACATCGTTGCATACTACTCTGGC
AAAAAAGAACCTTTCGGGTACATAGGAATAGTCTGAGCTATGAAGCCATCGT

>R027_Atum_Miyoshi D09_007_2015-03-26.ab1
TGCACAATATTCTCTAAACACATTGTGGTACACCCCACAGAGCTGAATAAGAGAGACTTA
ATCTCTGTCCCATGGAGCTACAATTCCCACCCGCTAAGGCGCTCCAGCCACCCCTACCTG
TGGCAATCACACGATGATTTTTTCTCAACCAACCACAAAGACATTGGCACCCTCTATTTA
GTATTTGGTGCCTGAGCCGGAATAGTCGGCACCGCCCTAAGTCTCTTGATTCGAGCAGAA
CTCAGCCAGCCTGGCGCCCTTCTGGGAGATGACCAAATTTATAACGTAATTGTTACAGCC
CATGCCTTCGTCATAATTTTCTTTATAGTCATACCGATTATGATCGGCGGCTTTGGAAAC
TGATTAATTCCTCTTATAATCGGGGCCCCCGACATAGCATTCCCCCGAATGAATAACATA
AGTTTTTGACTTCTCCCTCCCTCCTTTCTTCTCCTCCTGGCCTCATCTGGAGTTGAAGCC
GGCGCTGGCACCGGATGAACAGTCTACCCCCCTCTAGCAGGTAATCTTGCCCACGCAGGA
GCTTCCGTTGACTTAACTATTTTTTCCCTCCATTTGGCTGGTATTTCTTCAATTCTTGGG
GCCATTAATTTTATTACAACCATTATTAATATAAAACCCCCAGCTATCTCTCAGTATCAA
ACCCCACTTTTTGTTTGAGCTGTATTAGTCACTGCCGTCCTTTTGTTACTCTCCCTCCCT
GTTCTAGCAGCAGGCATTACCATACTACTTACAGACCGAAATCTAAATACCACTTTCTTT
GACCCGGCAGGCGGAGGAGACCCAATCTTGTACCAACATCTCTTTTGGTTCTTTGGCCAT
CCAGAAGTCTATATTCTCATTCTCCCAGGCTTTGGTATAATTTCACACATCGTTGCATAC
TACTCTGGCAAAAAAGAACCTTTCGGGTACATAGGAATAGTCTGAGCTATGAATGCCCCT
TCGGT

>R028_Salm�o_Miyoshi B04_02.ab1
TSGCMACTCCCGKGGGCGGGGAAGTAGAGTGSATGCYYGSCCGGATWAGAGCGSCTAAGC
CGTGTAAAMCWAAMTYGTSTGTGGKAKGTGCCGCTTATRCCYCKGGAYTCCTCAAGTTAA
GTTAACAGCTAAGCGCTCTATCCAGCGAGCATCCATCTACTTTCCCCCGCCACCGGGGTG
GCGAGGCGGGGGAAAGCCCCGGCAGGCTGTTAGCCTACTTCTTTAGATTTGCAATCTAAC
ATGTGGTACACCACAGAGCTGATAAGGAGAGGACTTAAACCTCTGTCCATGGAGCTACAA
TCCACCGCTTAGGCGCTCAGCCACCCTACCTGTGGCAATCACACGATGATTTTTCTCAAC
CAACCACAAAGACATTGGCACCCTCTATTTAGTATTTGGTGCCTGAGCCGGAATAGTCGG
CACCGCCCTAAGTCTCTTGATTCGAGCAGAACTCAGCCAGCCTGGCGCCCTTCTGGGAGA
TGACCAAATTTATAACGTAATTGTTACAGCCCATGCCTTCGTCATAATTTTCTTTATAGT
CATACCGATTATGATCGGCGGCTTTGGAAACTGATTAATTCCTCTTATAATCGGGGCCCC
CGACATAGCATTCCCCCGAATGAATAACATAAGTTTTTGACTTCTCCCTCCCTCCTTTCT
TCTCCTCCTGGCCTCATCTGGAGTTGAAGCCGGCGCTGGCACCGGATGAACAGTCTACCC
CCCTCTAGCAGGTAATCTTGCCCACGCAGGAGCTTCCGTTGACTTAACTATTTTTTCCCT
CCATTTGGCTGGTATTTCTTCAATTCTTGGGGCCATTAATTTTATTACAACCATTATTAA
TATAAAACCCCCAGCTATCTCTCAGTATCAAACCCCACTTTTTGTTTGAGCTGTATTAGT
CACTGCCGTCCTTTTGTTACTCTCCCTCCCTGTTCTAGCAGCAGGCATTACCATACTACT
TACAGACCGAAATCTAAATACCACTTTCTTTGACCCGGCAGGCGGAGGAGACCCAATCTT
GTACCAACATCTCTTTTGGTTCTTTGGCCATCCAGAAGTCTATATTCTCATTCTCCCAGG
CTTTGGTATAATTTCACACATCGTTGCATACTACTCTGGCAAAAAAGAACCTTTCGGGTA
CATAGGAATAGTCTGAGCYATAWGCCCTG

>R030_Salm�o_Japex Sushi Beiramar Sh. E09_009_2015-03-26.ab1
TCTCATGCGACTGGGTTAGACCACCACGCCAGATGCGTGAGTTCATGGATGAGAACGTGG
ATCTAACGCTCATGATGCTGCATACACTGCATCAGCCTGACTCAGCACTCTACCCTGTGG
CACATCTCATCGATGATTTTCTCAGACCAAACCACAAAGACATCGGCACCCTCTATCTAG
TATTTGGTGCCTGAGCCGGAATAGTAGGCACAGCCCTAAGTCTCTTGATTCGAGCAGAAC
TCAGCCAGCCTGGCGCCCTTCTGGGAGATGACCAAATTTATAACGTAATTGTTACAGCCC
ATGCCTTCGTCATAATTTTCTTTATAGTCATACCGATTATGATCGGCGGCTTTGGAAACT
GATTAATTCCTCTTATAATCGGGGCCCCCGACATAGCATTCCCCCGAATGAATAACATAA
GTTTTTGACTTCTCCCTCCCTCCTTTCTTCTCCTCCTGGCCTCATCTGGAGTTGAAGCCG
GCGCCGGCACCGGATGAACAGTCTACCCCCCTTTAGCAGGTAATCTTGCCCACGCAGGAG
CTTCCGTTGACTTAACTATTTTTTCCCTCCATTTGGCTGGTATTTCTTCAATTCTTGGGG
CCATTAATTTTATTACAACCATTATTAATATAAAACCCCCAGCTATCTCTCAGTATCAAA
CCCCACTTTTTGTTTGAGCTGTATTAGTCACTGCCGTCCTTTTGTTACTCTCCCTCCCTG
TTCTAGCAGCAGGCATTACCATACTACTTACAGACCGAAATTTAAACACCACTTTCTTTG
ACCCGGCAGGCGGAGGAGACCCAATCTTGTACCAACATCTCTTTTGGTTCTTTGGCCATC
CAGAAGTCTATATTCTCATTCTCCCAGGCTTTGGTATAATTTCACACATCGTTGCATACT
ACTCAGGCAAAAAAGAACCTTCGGGTACATAGGAATAGTATAGCTATAAGGCTCGTTTGC
CCCATCAAGAACAAA

>R031_Salm�o_Chinaki Beiramar Sh. H02_016_2015-03-25.ab1
AGTGAAGGACAGAAGATTCGGACTCCTGCGGGCGAGCCTTTCTGCTCCTCCTATCTTCCT
CTGGAGTTGAAGCCGGGGGTGGCAGCGGGTGAACGGGTGGTCGCCCTCTGGCCGGCGACC
TGGGCCACGCGGGAGCGTCAGTTGATCTGAGTATGTTCTCCCTTCATTTAGCCGGGATCT
CCTCAATTTTAGGAGCCGTTAATTTTATTACGACCATTATTAGCATAAAGCCCCCAGCTA
TCTCTCAGTACCAAACCCCACTTTTTGTGTGAGCTGTGCTAGTCACTGCTGTTCTTCTGC
TACTCTCTCTCCCCGTTCTGGCAGCAGGCATTGCTATGTTACTTACAGACCGAAATCTAA
ACACCACTTTCTTTGACCCGGCAGGCGGGGGAGATCCAATTTTATACCAGCACCTCTTTT
GATTCTTCGGTCACCCAGAAGGGTATATTCTGATCCTCCCCGGCTTTGGTATAATTTCAC
AAATCGTTGCGTACTATTCCGGTAAAAAAGAACCATTCGGGTATATGGGAATAGTCTGAG
GCTATAAAGGCCCATTTGGGGG

>R032_Salm�o_Temakeria Universit�ria F09_011_2015-03-26.ab1
TAAGAGATTTTTGCCCAATCTAAACATGTTGTAACACCACAGAGCTGATAGAGAGACGAG
CTCTGTTCATGAGCTACATCCACCGCTAAGGCGCTCAGGCCACCCTACTGTGGCATCACA
CGATGATTTTTCTCAACCAACCACAAAGACATTGGCACCCTCTATTTAGTATTTGGTGCC
TGAGCCGGGAATAGTCGGCACCGCCCTAAGTCTCTTGATTCGAGCAGAACTCAGCCAGCC
TGGCGCCCTTCTGGGAGATGACCAAATTTATAACGTAATTGTTACAGCCCATGCCTTCGT
CATAATTTTCTTTATAGTCATACCGATTATGATCGGCGGCTTTGGAAACTGATTAATTCC
TCTTATAATCGGGGCCCCCGACATAGCATTCCCCCGAATGAATAACATAAGTTTTTGACT
TCTCCCTCCCTCCTTTCTTCTCCTCCTGGCCTCATCTGGAGTTGAAGCCGGCGCTGGCAC
CGGATGAACAGTCTACCCCCCTCTAGCAGGTAATCTTGCCCACGCAGGAGCTTCCGTTGA
CTTAACTATTTTTTCCCTCCATTTGGCTGGTATTTCTTCAATTCTTGGGGCCATTAATTT
TATTACAACCATTATTAATATAAAACCCCCAGCTATCTCTCAGTATCAAACCCCACTTTT
TGTTTGAGCTGTATTAGTCACTGCCGTCCTTTTGTTACTCTCCCTCCCTGTTCTAGCAGC
AGGCATTACCATACTACTTACAGACCGAAATCTAAATACCACTTTCTTTGACCCGGCAGG
CGGAGGAGACCCAATCTTGTACCAACATCTCTTTTGGTTCTTTGGCCATCCAGAAGTCTA
TATTCTCATTCTCCCAGGCTTTGGTATAATTTCACACATCGTTGCATACTACTCTGGCAA
AAAAGAACCTTTCGGGTACATAGGAATAGTCTGAGCTATGAAGCCCATTCGGT

>R033_Salm�o_Temakeria Universit�ria G12_014_2015-03-26.ab1
GTGCAGTGAACGTGCACTACAGCTGGATGCACTAGCTGAGCAGCTTGAGAGGGTACGATG
TCGAGCTAGCAGTGAGACTGCATCGTCGTCGCATGACTGTATGCTCACAGACAGAGGCTG
CACTATGAGTAGCGCGGGTGGGATACTCACTGCGTAGTATTGATGCTCGAGTATGATGAT
TCAGCAGACGAGGATAATATAGTATGCACGCAGCTCTGAGTGAGTAATATGACATCTAGA
AGGCGTCGACTGTTCGTCCGCTGTAGTGCCGGCTTCACTCTGGATGAGATCAGTTGAGAA
GAAAGAGGGCAGGGAGTAGTCAAACCGCTTTTATCTCATTCGGGGGACTGCTATGTCGGG
GGCCCCGCTTGTCAGGGGAATCAATCAGTTACTAAAGCCGGCGATCGTGCTCGGGTTGAC
TTAAAAATAAATTTACTCCATGGCATGGGCTTTCTTCATTTCGTTGGGACTTTAGTTATA
TCCCAGAAGTTATCAATACAAGCTGAGCTCCGCTCGCTCAAAAACAATTAGGGCGGTTTC
TACGAGCCGGGTTCGGGCCCCCAATCCTTATATTAAGCTCCCCAACTGTTTTTGGGTGGA
GGGAAGAACCATCCTCCTTTCATTCCCAAAGCTTAGGTGGCCTGTGCTCTTAACCGGCGG
GATGGAGGTCCCTCGACCAAGGTTTAAAGTCTCCTCTGGTTCTTTGCCCATCCAGAAGTC
TATATTCTCATTCTCCCAGGCTTTGGTATAATTTCACACATCGTTGCATACTACTCCCGC
ACAAAAGGTGGCTCGGGAACATAGGAATAATACGAGCTATGATCGCGCACTCCGTCCCTT
TTTT

>R034_Salm�o_Kimitachi C04_03.ab1
TCACGGGGGCGGGTGKAAACGTAGGACGGATGCTCCGCCGGATAAGAGCGGCTAGGCCTG
TTAAWCCKAAACSTCTTAKWGRTMKRKGTSSCGTTATAGCCYCGAWYTCTACAAGTTAGT
TAACAGCTAAGCGCTSTATCCAGCGAGCATCCATCTACTTTCCCCCCGCCACCGGGGTGG
CGAGGCGGGGGAAAGCCCCGGCAGGCTGTTAGCCTACTTCTTTAGATTTGCAATCTAACA
TGTGGTACACCACAGAGCTGATAAGGAGAGGACTTAAACCTCTGTCCATGGAGCTACAAT
CCACCGCTTAGGCGCTCAGCCACCCTACCTGTGGCAATCACACGATGATTTTTCTCAACC
AACCACAAAGACATTGGCACCCTCTATTTAGTATTTGGTGCCTGAGCCGGAATAGTCGGC
ACCGCCCTAAGTCTCTTGATTCGAGCAGAACTCAGCCAGCCTGGCGCCCTTCTGGGAGAT
GACCAAATTTATAACGTAATTGTTACAGCCCATGCCTTCGTCATAATTTTCTTTATAGTC
ATACCGATTATGATCGGCGGCTTTGGAAACTGATTAATTCCTCTTATAATCGGGGCCCCC
GACATAGCATTCCCCCGAATGAATAACATAAGTTTTTGACTTCTCCCTCCCTCCTTTCTT
CTCCTCCTGGCCTCATCTGGAGTTGAAGCCGGCGCTGGCACCGGATGAACAGTCTACCCC
CCTCTAGCAGGTAATCTTGCCCACGCAGGAGCTTCCGTTGACTTAACTATTTTTTCCCTC
CATTTGGCTGGTATTTCTTCAATTCTTGGGGCCATTAATTTTATTACAACCATTATTAAT
ATAAAACCCCCAGCTATCTCTCAGTATCAAACCCCACTTTTTGTTTGAGCTGTATTAGTC
ACTGCCGTCCTTTTGTTACTCTCCCTCCCTGTTCTAGCAGCAGGCATTACCATACTACTT
ACAGACCGAAATCTAAATACCACTTTCTTTGACCCGGCAGGCGGAGGAGACCCAATCTTG
TACCAACATCTCTTTTGGTTCTTTGGCCATCCAGAAGTCTATATTCTCATTCTCCCAGGC
TTTGGTATAATTTCAMACATCGTTGCATACTACTCTGGCAAAAAAGAACCTAKCSGGTAC
ATAGGAAAGTMCKMGTCRTACAGCCGTAG

>R035_Atum_Kimitachi G09_013_2015-03-26.ab1
CTCCTAAAGAATTTGCAATCTTAAATTGTCAATACACCTCAGAGCTGGTAGAGAGGACTC
AACCTCTGTATATGGGGCTACATCACCGCTTAACTCAGCATCCTACTGTGGCATCACACG
CTGATTTTCTCAACCCAACCATAAAGACATCGGCACCCTCTATCTAGTATTCGGTGCATG
AGCTGGAATAGTTGGCACGGCCTTTAAGCTTGCTCATCCGAGCTGAACTAAGCCAACCAG
GTGCCCTTCTTGGGGACGACCAGATCTACAATGTAATCGTTACGGCCCATGCCTTCGTAA
TGATTTTCTTTATAGTAATACCAATTATGATTGGAGGATTTGGAAACTGACTTATTCCTC
TAATGATCGGAGCCCCCGACATGGCATTCCCACGAATGAACAACATGAGCTTCTGACTCC
TTCCTCCCTCTTTCCTTCTGCTCCTAGCTTCTTCAGGAGTTGAGGCTGGGGCCGGAACCG
GTTGAACAGTCTACCCTCCCCTTGCCGGCAACCTAGCCCACGCAGGGGCATCAGTTGACC
TAACTATTTTCTCACTTCACTTAGCAGGGGTTTCCTCAATTCTTGGGGCAATTAACTTCA
TCACAACAATTATCAATATGAAACCTGCAGCTATCTCTCAATATCAAACACCACTGTTTG
TATGAGCTGTACTAATTACAGCTGTTCTTCTTCTACTTTCCCTTCCAGTCCTTGCCGCTG
GTATTACAATGCTCCTTACAGACCGAAACCTAAATACAACCTTCTTCGACCCTGCAGGAG
GGGGAGACCCAATCCTTTACCAGCATCTATTCTGATTCTTTGGACATCCAGAAGTCTATA
TTCTTATTCTTCCCGGATTCGGAATGATTTCCCACATTGTTGCCTACTACTCAGGTAAAA
AAGAACCTTTCGGCTACATGGGCATGGTATGAGCCATGATGCAATTCGCCG

>R036_Salm�o_Kimitachi H09_015_2015-03-26.ab1
GCATAACCTCCTAGAGATTGCAATCTAACATGTGGTAACCACAGAGCTGATAGAGAGACT
AACTCTGTCATGAGCTACATCACGCTTAGCGCTCAGCACCCTACTGTGCATCACACGATG
ATTTTCTCAACCAACCACAAAGACATGGCACCCTCTATTTAGTATTTGGTGCTGAGCCGG
AATAGTCGGCACCGCCCTAAGTCTCTTGATTCGAGCAGAACTCAGCCAGCCTGGCGCCCT
TCTGGGAGATGACCAAATTTATAACGTAATTGTTACAGCCCATGCCTTCGTCATAATTTT
CTTTATAGTCATACCGATTATGATCGGCGGCTTTGGAAACTGATTAATTCCTCTTATAAT
CGGGGCCCCCGACATAGCATTCCCCCGAATGAATAACATAAGTTTTTGACTTCTCCCTCC
CTCCTTTCTTCTCCTCCTGGCCTCATCTGGAGTTGAAGCCGGCGCTGGCACCGGATGAAC
AGTCTACCCCCCTCTAGCAGGTAATCTTGCCCACGCAGGAGCTTCCGTTGACTTAACTAT
TTTTTCCCTCCATTTGGCTGGTATTTCTTCAATTCTTGGGGCCATTAATTTTATTACAAC
CATTATTAATATAAAACCCCCAGCTATCTCTCAGTATCAAACCCCACTTTTTGTTTGAGC
TGTATTAGTCACTGCCGTCCTTTTGTTACTCTCCCTCCCTGTTCTAGCAGCAGGCATTAC
CATACTACTTACAGACCGAAATCTAAATACCACTTTCTTTGACCCGGCAGGCGGAGGAGA
CCCAATCTTGTACCAACATCTCTTTTGGTTCTTTGGCCATCCAGAAGTCTATATTCTCAT
TCTCCCAGGCTTTGGTATAATTTCACACATCGTTGCATACTACTCTGGCAAAAAAGAACC
TTTCGGGTACATAGGAATAGTCTGAGCTATGAAGCCATTCCGTC

>R037_Peixe Branco_Kimitachi A10_002_2015-03-26.ab1
CTTGCGAGAGTTTTGGCAATTCTGAACATGGTATAAGCAGCTCGAGCTGGTTAGAGAGAC
TTGATCCTCTGTACATGGGCTACATCAGCCGCTTGACGCTCAGCCATCTACCTGTGGCAA
TCACACGTTGATTCTTCTCAACTAATCACAAGACATCGGCACCCTCTATCTAGTATTTGG
TGCTTGAGCCGGGAATAGTAGGAACTGCACTAAGCCTCCTAATTCGGGCAGAACTAAGCC
AGCCCGGCTCTCTTCTCGGAGACGACCAAATCTATAATGTAATTGTTACAGCACATGCTT
TCGTAATAATTTTCTTTATAGTAATACCAATTATGATTGGAGGCTTTGGAAACTGACTAG
TACCCCTCATGATTGGTGCACCAGACATGGCCTTCCCTCGAATAAATAACATGAGCTTTT
GACTTCTCCCCCCCTCATTTCTTCTTCTTCTCGCCTCATCTGGAGTCGAAGCAGGTGCCG
GCACAGGATGGACTGTTTATCCCCCGCTCGCAGGCAATCTTGCCCACGCTGGACCTTCTG
TTGACTTAACCATCTTCTCCCTCCACTTGGCCGGAGTGTCATCTATTTTAGGTGCAATTA
ATTTTATCACAACCATTATTAACATGAAACCCCCTGCCATCTCCCAATATCAAACACCCC
TATTTGTGTGATCCGTCCTAATTACCGCAGTACTACTCCTTCTATCCCTGCCCGTTCTTG
CCGCCGGCATCACAATACTTCTAACAGACCGAAACCTAAACACAACCTTCTTTGACCCTG
CCGGAGGAGGAGACCCCATCCTATACCAACACTTATTCTGATTCTTTGGCCACCCTGAAG
TTTATATTCTTATTCTCCCCGGCTTTGGAATAATTTCCCACATTGTTGCCTACTATGCAG
GCAAAAAAGAACCTTTCGGATACATGGGAATGGTTGAGCCATGATGGCATCGCCCG

>R038_Atum_Kimitachi D04_04.ab1
TCAGGCCYYCSRWYYYCTACAAAGGTTTAGTTAACAGCTAAGCGCCAAACCAGCGAGCAT
CCGTCTAACCTTTCCCCGCCTTTAAAAAGGAAGGCGGGGAAAGCCCCGGCAGACGGTTAG
TCTGCTCCTTAAGATTTGCAATCTTACATGTCAATACACCTCAGAGCTTGGTAAGAAGAG
GGCTCAAACCTCTGTATATGGGGCTACAATCCACCGCTTAACTCAGCCATCCTACCTGTG
GCAATCACACGCTGATTTTTCTCAACCAACCATAAAGACATCGGCACCCTCTATCTAGTA
TTCGGTGCATGAGCTGGAATAGTTGGCACGGCCTTAAGCTTGCTCATCCGAGCTGAACTA
AGCCAACCAGGTGCCCTTCTTGGGGACGACCAGATCTACAATGTAATCGTTACGGCCCAT
GCCTTCGTAATGATTTTCTTTATAGTAATACCAATTATGATTGGAGGATTTGGAAACTGA
CTTATTCCTCTAATGATCGGAGCCCCCGACATGGCATTCCCACGAATGAACAACATGAGC
TTCTGACTCCTTCCCCCCTCTTTCCTTCTGCTCCTAGCTTCTTCAGGAGTTGAAGCTGGA
GCCGGAACCGGTTGAACAGTCTACCCTCCCCTTGCCGGCAACCTGGCCCACGCAGGGGCA
TCAGTTGACCTAACTATTTTCTCACTGCACTTAGCAGGGGTTTCCTCAATTCTTGGGGCA
ATTAACTTCATCACAACAATTATCAATATGAAACCTGCAGCTATTTCTCAGTATCAAACA
CCACTGTTTGTATGAGCTGTACTAATTACAGCTGTTCTTCTCCTACTTTCCCTTCCAGTC
CTTGCCGCTGGTATTACAATGCTCCTTACAGACCGAAACCTAAATACAACCTTCTTCGAC
CCTGCAGGAGGGGGAGACCCAATCCTTTACCAACACCTATTCTGATTCTTTGGACACCCA
GAAGTCTACATTCTTATTCTTCCCGGATTCGGAATGATCTCCCACATTGTTGCCTACTAC
TCAGGTAAAAAAGAACCTTTCGGCTACATGGGTAGRSTMYKASGCCAYATRCMMTKA

>R040_Salm�o_Sushimasa E04_05.ab1
CTGTSMCCMTACTCCCGGTGTGGCGGGGGAAACAGTAAGAATGGATGTCCTCGCCCGGAT
WARARGCGGCTTAGCCTGTTAAACCAACAYCKYTTYTGTGWGTGGTCGYTGTTAGTAGCC
YCKMRYRYTCCTMAAGTTTAGTTAACAGCTAAGCGCTCTATCCAGCGAGCATCCATCTAC
TTTCCCCCGCCACCGGGGTGGCGAGGCGGGGGAAAGCCCCGGCAGGCTGTTAGCCTACTT
CTTTAGATTTGCAATCTAACATGTGGTACACCACAGAGCTGATAAGGAGAGGACTTAAAC
CTCTGTCCATGGAGCTACAATCCACCGCTTAGGCGCTCAGCCACCCTACCTGTGGCAATC
ACACGATGATTTTTCTCAACCAACCACAAAGACATTGGCACCCTCTATTTAGTATTTGGT
GCCTGAGCCGGAATAGTCGGCACCGCCCTAAGTCTCTTGATTCGAGCAGAACTCAGCCAG
CCTGGCGCCCTTCTGGGAGATGACCAAATTTATAACGTAATTGTTACAGCCCATGCCTTC
GTCATAATTTTCTTTATAGTCATACCGATTATGATCGGCGGCTTTGGAAACTGATTAATT
CCTCTTATAATCGGGGCCCCCGACATAGCATTCCCCCGAATGAATAACATAAGTTTTTGA
CTTCTCCCTCCCTCCTTTCTTCTCCTCCTGGCCTCATCTGGAGTTGAAGCCGGCGCTGGC
ACCGGATGAACAGTCTACCCCCCTCTAGCAGGTAATCTTGCCCACGCAGGAGCTTCCGTT
GACTTAACTATTTTTTCCCTCCATTTGGCTGGTATTTCTTCAATTCTTGGGGCCATTAAT
TTTATTACAACCATTATTAATATAAAACCCCCAGCTATCTCTCAGTATCAAACCCCACTT
TTTGTTTGAGCTGTATTAGTCACTGCCGTCCTTTTGTTACTCTCCCTCCCTGTTCTAGCA
GCAGGCATTACCATACTACTTACAGACCGAAATCTAAATACCACTTTCTTTGACCCGGCA
GGCGGAGGAGACCCAATCTTGTACCAACATCTCTTTTGGTTCTTTGGCCATCCAGAAGTC
TATATTCTCATTCTCCCAGGCTTTGGTATAATTTCACACATCGTTGCATACTACTCTGGC
AAAAAAGAACCTAKSSSGYACWYAGRMATAGTCTGAGTMTATSAWSCCAMTCSA

>R042_Salm�o- F04_06.ab1
TGTAKRGCCYCGATTYCCTACAAAGGTTTAGTTAACAGCTAAGCGCCAACCAGCGAGCAT
CCGTCTAACCTTTCCCCGCCTTTTCAAAAAGGAAGGCGGGAAGCCCCGGCAGACGGTTAG
TCTGCTCCTTAAGATTTGCAATCTTACATGTCAATACACCTCAGAGCTTGGTAAGAAGAG
GGCTCAAACCTCTGTATATGGGGCTACAATCCACCGCTTAACTCAGCCATCCTACCTGTG
GCAATCACACGCTGATTTTTCTCAACCAACCATAAAGACATCGGCACCCTCTATCTAGTA
TTCGGTGCATGAGCTGGAATAGTTGGCACGGCCTTAAGCTTGCTCATCCGAGCTGAACTA
AGCCAACCAGGTGCCCTTCTTGGGGACGACCAGATCTACAATGTAATCGTTACGGCCCAT
GCCTTCGTAATGATTTTCTTTATAGTAATACCAATTATGATTGGAGGATTTGGAAACTGA
CTTATTCCTCTAATGATCGGAGCCCCCGACATGGCATTCCCACGAATGAACAACATGAGC
TTCTGACTCCTCCCTCCCTCTTTCCTTCTGCTCCTAGCTTCTTCAGGAGTTGAGGCTGGG
GCCGGAACCGGTTGAACAGTCTACCCTCCCCTTGCCGGCAACCTAGCCCACGCAGGGGCA
TCAGTTGACCTAACTATTTTCTCACTTCACTTAGCAGGGGTTTCCTCAATTCTTGGGGCA
ATTAACTTCATCACAACAATTATCAATATGAAACCTGCAGCTATCTCTCAATATCAAACA
CCACTGTTTGTATGAGCTGTACTAATTACAGCTGTTCTTCTTCTACTTTCCCTTCCAGTC
CTTGCCGCTGGTATTACAATGCTCCTTACAGACCGAAACCTAAATACAACCTTCTTCGAC
CCTGCAGGAGGGGGAGACCCAATCCTTTACCAGCATCTATTCTGATTCTTTGGACATCCA
GAAGTCTACATTCTTATTCTTCCCGGATTCGGAATGATTTCMCACATTGTTGCCTACTAC
TCAGGTAAAAAAGAACCAKGCGSTCTRAYMYGKASTAGTGAGGCCAAGCAGAAACGTAG

>R043_Salm�o- G04_07.ab1
GCAYCTCKGCCCWCAACCCCCCGTGGSGGGGAAATGTAGATGGMTGCTCGCGGATAGAGC
GCTAGCCKTAACTAACTGTTATATGGGCGTGTAGGCCTCGATYCCTACAAGTTTAGTTAA
CAGCTAAGCGCTCTATCCAGCGAGCATCCATCTACTTTCCCCCGCCACCGGGGTGGCGAG
GCGGGGGAAAGCCCCGGCAGGCTGTTAGCCTACTTCTTTAGATTTGCAATCTAACATGTG
GTACACCACAGAGCTGATAAGGAGAGGACTTAAACCTCTGTCCATGGAGCTACAATCCAC
CGCTTAGGCGCTCAGCCACCCTACCTGTGGCAATCACACGATGATTTTTCTCAACCAACC
ACAAAGACATTGGCACCCTCTATTTAGTATTTGGTGCCTGAGCCGGAATAGTCGGCACCG
CCCTAAGTCTCTTGATTCGAGCAGAACTCAGCCAGCCTGGCGCCCTTCTGGGAGATGACC
AAATTTATAACGTAATTGTTACAGCCCATGCCTTCGTCATAATTTTCTTTATAGTCATAC
CGATTATGATCGGCGGCTTTGGAAACTGATTAATTCCTCTTATAATCGGGGCCCCCGACA
TAGCATTCCCCCGAATGAATAACATAAGTTTTTGACTTCTCCCTCCCTCCTTTCTTCTCC
TCCTGGCCTCATCTGGAGTTGAAGCCGGCGCTGGCACCGGATGAACAGTCTACCCCCCTC
TAGCAGGTAATCTTGCCCACGCAGGAGCTTCCGTTGACTTAACTATTTTTTCCCTCCATT
TGGCTGGTATTTCTTCAATTCTTGGGGCCATTAATTTTATTACAACCATTATTAATATAA
AACCCCCAGCTATCTCTCAGTATCAAACCCCACTTTTTGTTTGAGCTGTATTAGTCACTG
CCGTCCTTTTGTTACTCTCCCTCCCTGTTCTAGCAGCAGGCATTACCATACTACTTACAG
ACCGAAATCTAAATACCACTTTCTTTGACCCGGCAGGCGGAGGAGACCCAATCTTGTACC
AACATCTCTTTTGGTTCTTTGGCCATCCAGAAGTCTATATTCTCATTCTCCCAGGCTTTG
GTATAATTTCACASATCGTTGCATACTACTCTGGCAAAAAAGAACCTARKSSSGYRGYYY
AGRYMAACGTCCKMGMYYAYRCMSSCCGKTC

>R044_Salm�o_Sushiman H04_08.ab1
CACTCAKCCCTYCGGCAATCACCKGGCSGGGGATGTMGATGACTGCTMGCGGATARAGGC
GTCAGCCTGTACTAAACSTTTGGTTGCGCTGCAGGGCYTCSRWCTCCTMAAGTTAGTTAA
CAGCTAAGCGCTCTATCCAGCGAGCATCCATCTACTTTCCCCCGCCACCGGGGTGGCGAG
GCGGGGGAAAGCCCCGGCAGGCTGTTAGCCTACTTCTTTAGATTTGCAATCTAACATGTG
GTACACCACAGAGCTGATAAGGAGAGGACTTAAACCTCTGTCCATGGAGCTACAATCCAC
CGCTTAGGCGCTCAGCCACCCTACCTGTGGCAATCACACGATGATTTTTCTCAACCAACC
ACAAAGACATTGGCACCCTCTATTTAGTATTTGGTGCCTGAGCCGGAATAGTCGGCACCG
CCCTAAGTCTCTTGATTCGAGCAGAACTCAGCCAGCCTGGCGCCCTTCTGGGAGATGACC
AAATTTATAACGTAATTGTTACAGCCCATGCCTTCGTCATAATTTTCTTTATAGTCATAC
CGATTATGATCGGCGGCTTTGGAAACTGATTAATTCCTCTTATAATCGGGGCCCCCGACA
TAGCATTCCCCCGAATGAATAACATAAGTTTTTGACTTCTCCCTCCCTCCTTTCTTCTCC
TCCTGGCCTCATCTGGAGTTGAAGCCGGCGCTGGCACCGGATGAACAGTCTACCCCCCTC
TAGCAGGTAATCTTGCCCACGCAGGAGCTTCCGTTGACTTAACTATTTTTTCCCTCCATT
TGGCTGGTATTTCTTCAATTCTTGGGGCCATTAATTTTATTACAACCATTATTAATATAA
AACCCCCAGCTATCTCTCAGTATCAAACCCCACTTTTTGTTTGAGCTGTATTAGTCACTG
CCGTCCTTTTGTTACTCTCCCTCCCTGTTCTAGCAGCAGGCATTACCATACTACTTACAG
ACCGAAATCTAAATACCACTTTCTTTGACCCGGCAGGCGGAGGAGACCCAATCTTGTACC
AACATCTCTTTTGGTTCTTTGGCCATCCAGAAGTCTATATTCTCATTCTCCCAGGCTTTG
GTATAATTTCACACATCGTTGCATACTACTCTGGCAAAAAAGAACCTATCGGGTAYAYAG
GMAAGGCCGGCSATCGTACTAGCCGWG

>R047_P.B. Linguado_Sushic Express A05_01.ab1
TTWTRGCRSCYYYSWGMKWWYYTCTMAAAGGTTTAGTTAACAGCTAAGCGCCCAATCCAG
CGAGCATCTGTCTACTTTCCCCCGCCTAACCAGGCAGATAATAGGCGGGGAAAGCCCCGG
TAGGCGCTAGCCTACTTCTTTAGATTTGCAATCTAACGTGTAACACCCCAGGGCTTGGTA
AGAAGAGGACTCAAACCTCTGTCTATGGGGCTACAATCCACCGCTTAACTCAGCCATCCT
ACCTGTGGCAATCACACGTTGATTTTTCTCGACCAATCACAAAGACATCGGCACCCTTTA
TCTCGTATTTGGTGCCTGAGCCGGAATAGTGGGGACAGCCCTAAGCCTCCTTATTCGGGC
AGAACTTAGCCAACCTGGCGCCCTCCTGGGGGACGACCAGATCTATAACGTAATCGTTAC
CGCACACGCCTTTGTAATAATCTTTTTCATAGTAATACCAATTATAATTGGGGGTTTCGG
GAACTGACTTATCCCCCTAATAATTGGCGCCCCCGATATAGCATTCCCTCGAATAAACAA
CATAAGCTTCTGACTATTACCCCCCTCATTCCTTCTTCTTTTAGCTTCTTCAGGCGTAGA
AGCTGGGGCTGGAACCGGCTGAACTGTCTACCCCCCTCTAGCCAGCAACCTAGCCCATGC
TGGGGCCTCTGTAGATCTAACTATCTTCTCGCTACACCTCGCAGGAATCTCTTCAATTCT
CGGAGCCATCAACTTCATCACCACTATTATCAACATGAAACCCACAACTGTAACCATGTA
CCAAATCCCGTTATTTGTATGGGCCGTGTTGATTACAGCCGTTCTCCTTCTCCTCTCCCT
ACCAGTCCTAGCCGCTGGCATTACAATACTATTAACAGATCGGAATCTTAACACAACCTT
CTTTGACCCTGCAGGAGGTGGTGACCCGATCCTTTACCAACACCTATTCTGATTCTTTGG
TCACCCTGAGGTCTATATTTTAATTCTCCCGGGCTTCGGAATAATTTCCCACATCGTTGC
ATACTACTCAGGAAAGAAAGAACCGTTTGGTTACATAGGCTATGKMSTGSGYTATGATGA
CCATC

>R048_Salm�o_Sushic Express B05_02.ab1
AACCCCCGKGGGCCGGGGRAAGGKAARGATGGAATGCCTCGCSGAATAWAGRGGCGCTTA
AGCCTGTTAMWCWAAACCTTTKKKKTGGGGGTWTWKAGCGYKYGYKYTGTTTYYAGYAAG
TTTAGTAACAGCTAAGCGCTCTATCCAGCGAGCATCCATCTACTTTCCCCCGCCACCGGG
GTGGCGAGGCGGGGGAAAGCCCCGGCAGGCTATTAGCCTACTTCTTTAGATTTGCAATCT
AACATGTGGTACACCACAGAGCTTGATAAGGAGAGGACTTAAACCTCTGTCCATGGAGCT
ACAATCCACCGCTTAGGCGCTCAGCCACCCTACCTGTGGCAATCACACGATGATTTTTCT
CAACCAACCACAAAGACATTGGCACCCTCTATTTAGTATTTGGTGCCTGAGCCGGAATAG
TCGGCACCGCCCTAAGTCTCTTGATTCGAGCAGAACTCAGCCAGCCTGGCGCCCTTCTGG
GAGATGACCAAATTTATAACGTAATTGTTACAGCCCATGCCTTCGTCATAATTTTCTTTA
TAGTCATACCGATTATGATCGGCGGCTTTGGAAACTGATTAATTCCTCTTATAATCGGGG
CCCCCGACATAGCATTCCCCCGAATGAATAACATAAGTTTTTGACTTCTCCCTCCCTCCT
TTCTTCTCCTCCTGGCCTCATCTGGAGTTGAAGCCGGCGCTGGCACCGGATGAACAGTCT
ACCCCCCTCTAGCAGGTAATCTTGCCCACGCAGGAGCTTCCGTTGACTTAACTATTTTTT
CCCTCCATTTGGCTGGTATTTCTTCAATTCTGGGGGCCATTAATTTTATCACAACCATTA
TTAATATAAAACCCCCAGCTATCTCTCAGTATCAAACCCCACTTTTTGTTTGAGCTGTAT
TAGTCACTGCCGTCCTTTTATTACTCTCCCTCCCTGTTCTAGCAGCAGGCATTACCATAC
TACTTACAGACCGAAATCTAAATACCACTTTCTTTGACCCGGCAGGCGGAGGGGACCCAA
TCTTGTACCAACATCTCTTTTGGTTCTTTGGCCATCCAGAAGTCTATATCCTCATTCTCC
CAGGCTTTGGTATAATTTCTCCCATCGTTGCATACTACTCTGGCAAAAAAGARCYTTKCG
GGTATATAGGAATAKTMSKMGYYAYGAYWGSCAMKGYMRT

>R049_Atum_Sushic Express C05_03.ab1
TAAGGGCSGGAAAAAGGTTAARGACGGATGGCTCGCYYGTTTGGSCGCTTAAGCKGTTAA
CCWWAACCTTTGTCCCCCCCGTWWKRGCCCYCTYCTYCACYAAGTTAGTACAGCTAGCGC
CAACCAGCGAGCATCGTCTAACCTTTCCCCGCCTTTTAAAAAAGGGAGGCGGGGAAAGCC
CCGGCAGACGGTTAGTCTGCTCCTTAAGATTTGCAATCTTACATGTCAATACACCTCAGG
GCTTGGTAAGAAGAGGGCTCAAACCTCTGTATATGGGGCTACAATCCACCGCTTAACTCA
GCCATCCTACCTGTGGCAATCACACGCTGATTTTTCTCAACCAACCATAAAGACATCGGC
ACCCTCTATCTAGTATTCGGTGCATGAGCTGGAATAGTTGGCACGGCCTTAAGCTTGCTC
ATCCGAGCTGAACTAAGCCAACCAGGTGCCCTTCTTGGGGACGACCAGATCTACAATGTA
ATCGTTACGGCCCATGCCTTCGTAATGATTTTCTTTATAGTAATACCAATTATGATTGGA
GGATTTGGAAACTGACTTATTCCTCTAATGATCGGAGCCCCCGACATGGCATTCCCACGA
ATGAACAACATGAGCTTCTGACTCCTTCCCCCCTCTTTCCTTCTGCTCCTAGCTTCTTCA
GGAGTTGAGGCTGGAGCCGGAACCGGTTGAACAGTCTACCCTCCCCTTGCCGGCAACCTG
GCCCACGCAGGGGCATCAGTTGACCTAACTATTTTCTCACTCCACTTAGCAGGGGTTTCC
TCAATTCTTGGGGCAATTAACTTCATCACAACAATTATCAATATGAAACCTGCAGCTATT
TCTCAGTATCAAACACCACTGTTTGTATGAGCTGTACTAATTACAGCTGTTCTTCTCCTA
CTTTCCCTTCCAGTCCTTGCCGCTGGTATTACAATGCTCCTTACAGACCGAAACCTAAAT
ACAACCTTCTTCGACCCTGCAGGAGGGGGAGACCCAATCCTTTACCAACACCTATTCTGA
TTCTTTGGACATCCAGRRGTCTACATTCTTATTCTTCCCGGATTCGGAATAATCTCCCAC
ATTGTTGCCTACTACTCAGGTAWAAAAGAACCTTTCGGCTACATGGGTATGGTATGASCT
CAKKWYSMCMYWSRRRWT

>R050_P. B. Peixe Prego_Babaloo Sushi D05_04.ab1
CATTAAATTTAAAAAAGGCGGAAAAGTAAGACGAATGCTSCTGGTTTGGGCGCTTAGCCG
TAACYAAAACCCTGTGTKTATKTTGYGTTTTTRTAGCYTGTTTCTCTCAAGGTTAAGTAA
CAGCTAAGCGCCCAAACCAGCGAGCATCCGTCTACTTTCCCCCGCCTTTTAATTAAAAGT
CGAAGGCGGGGGAAAGCCCCGGCAGACGCTAGTCCGCTCCTTAAGATTTGCAATCTCACA
TGCCAAAACACTTCAGGGCTTGATAAGAAGAGGGCTCAAACCTCTGTATATGGGGCTACA
ATCCACCGCTTACTCAGCCATCCTACCTGTGGCAATCACTCGTTGATTTTTCTCGACCAA
CCATAAAGACATCGGCACCCTATATCTAGTATTTGGTGCATGAGCTGGTATAGTAGGCAC
AGCCTTAAGCCTACTTATCCGGGCTGAGCTAAGCCAGCCGGGCGCCCTTCTTGGGGATGA
CCAGATTTACAATGTAATTGTTACGGCACATGCCTTCGTAATAATTTTCTTTATAGTAAT
ACCAATTATGATTGGAGGGTTTGGAAACTGGCTCATCCCTCTAATAATCGGAGCCCCCGA
CATAGCATTCCCCCGAATAAATAACATGAGCTTTTGACTTCTTCCCCCTTCCTTCCTTCT
GCTTCTGGCCTCTTCCGGGGTTGAAGCCGGAGCCGGAACCGGATGAACAGTTTATCCCCC
TCTCGCCGGAAACCTAGCCCATGCCGGAGCATCAGTTGACCTCACCATCTTTTCTCTGCA
CTTAGCAGGAATCTCCTCAATCCTGGGGGCTATTAATTTTATTACAACAATTATTAATAT
GAAACCCGCAGCCATCTCCCAATACCAGACACCCTTATTTGTATGAGCCGTACTAATTAC
TGCCGTACTCCTCCTATTATCCCTGCCAGTCCTAGCCGCCGGAATTACAATGCTCCTCAC
AGACCGAAACCTAAACACAACCTTCTTCGACCCGGCAGGTGGAGGAGACCCAATCCTTTA
CCAACACTTATTCTGATTCTTTGGCCACCCTGAAGTCTACATTCTTATCCTCCCTGGATT
CGGGATGATTTCTCACATTGTCGCCTACTACTCTGGCAAAAAAGAACCTTTTGGATACAT
GGGAATAGTATGAGCCATAAWGCMTC

>R051_Atum_Babaloo Sushi E05_05.ab1
GGGTTRCAGCCTYYSWSWSWYCYTCTMAAGTTTAGTTAACAGCTAAGCGCCCAAACCAGC
GAGCATCCGTCTAACCTTTCCCCGCCTTTTAAAAAAGGGAGGCGGGGAAAGCCCCGGCAG
ACGGTTAGTCTGCTCCTTAAGATTTGCAATCTTACATGTCAATACACCTCAGGGCTTGGT
AAGAAGAGGGCTCAAACCTCTGTATATGGGGCTACAATCCACCGCTTAACTCAGCCATCC
TACCTGTGGCAATCACACGCTGATTTTTCTCAACCAACCATAAAGACATCGGCACCCTCT
ATCTAGTATTCGGTGCATGAGCTGGAATAGTTGGCACGGCCTTAAGCTTGCTCATCCGAG
CTGAACTAAGCCAACCAGGTGCCCTTCTTGGGGACGACCAGATCTACAATGTAATCGTTA
CGGCCCATGCCTTCGTAATGATTTTCTTTATAGTAATACCAATTATGATTGGAGGATTTG
GAAACTGACTTATTCCTCTAATGATCGGAGCCCCCGACATGGCATTCCCACGAATGAACA
ACATGAGCTTCTGACTCCTTCCCCCCTCTTTCCTTCTGCTCCTAGCTTCTTCAGGAGTTG
AGGCTGGAGCCGGAACCGGTTGAACAGTCTACCCTCCCCTTGCCGGCAACYTGGCCCACG
CAGGGGCATCAGTTGACCTAACTATTTTCTCACTCCACTTAGCAGGGGTTTCCTCAATTC
TTGGGGCAATTAACTTCATCACAACAATTATCAATATGAAACCTGCAGCTATTTCTCAGT
ATCAAACACCACTGTTTGTATGAGCTGTACTAATTACAGCTGTTCTTCTCCTACTTTCCC
TTCCAGTCCTTGCTGCTGGTATTACAATGCTCCTTACAGACCGAAACCTAAATACAACCT
TCTTCGACCCKGCAGGAGGGGGAGACCCAATCCTTTACCAACACCTATTCTGRTTCTTTG
GACATCCAGAAGTCTACATTCTYATTCTTCCCGGATTCGGAATAATCTCMCACATTGTTG
CCTACTACTCAGGTAAAAAAGAACCTTWSGGCTACAYGGGTATRGTAYGASCTCAGKAYS
ACMCWWRC

>R052_Salm�o_Babaloo Sushi F05_06.ab1
ACTTCGCGATCAMGTCCCCCGTGCGCGGGGAAAGTASATGGMTGCTAGCGATAGGCGTYA
GCCKTAACCTAAACCTTTGTWTKGTCGTAGCAGGCTYGAWYCCTMAAGTTTAGTAACAGC
TAAGCGCTCTATCCAGCGAGCATCCATCTACTTTCCCCCCGCCACCGGGGTGGCGAGGCG
GGGGAAAGCCCCGGCAGGCTGTTAGCCTACTTCTTTAGATTTGCAATCTAACATGTGGTA
CACCACAGAGCTGATAAGGAGAGGACTTAAACCTCTGTCCATGGAGCTACAATCCACCGC
TTAGGCGCTCAGCCACCCTACCTGTGGCAATCACACGATGATTTTTCTCAACCAACCACA
AAGACATTGGCACCCTCTATTTAGTATTTGGTGCCTGAGCCGGAATAGTCGGCACCGCCC
TAAGTCTCTTGATTCGAGCAGAACTCAGCCAGCCTGGCGCCCTTCTGGGAGATGACCAAA
TTTATAACGTAATTGTTACAGCCCATGCCTTCGTCATAATTTTCTTTATAGTCATACCGA
TTATGATCGGCGGCTTTGGAAACTGATTAATTCCTCTTATAATCGGGGCCCCCGACATAG
CATTCCCCCGAATGAATAACATAAGTTTTTGACTTCTCCCTCCCTCCTTTCTTCTCCTCC
TGGCCTCATCTGGAGTTGAAGCCGGCGCTGGCACCGGATGAACAGTCTACCCCCCTCTAG
CAGGTAATCTTGCCCACGCAGGAGCTTCCGTTGACTTAACTATTTTTTCCCTCCATTTGG
CTGGTATTTCTTCAATTCTTGGGGCCATTAATTTTATTACAACCATTATTAATATAAAAC
CCCCAGCTATCTCTCAGTATCAAACCCCACTTTTTGTTTGAGCTGTATTAGTCACTGCCG
TCCTTTTGTTACTCTCCCTCCCTGTTCTAGCAGCAGGCATTACCATACTACTTACAGACC
GAAATCTAAATACCACTTTCTTTGACCCGGCAGGCGGAGGAGACCCAATCTTGTACCAAC
ATCTCTTTTGGTTCTTTGGCCATCCAGAAGTCTATATTCTCATTCTCCCAGGCTTTGGTA
TAATTTCAMACATCGTTGCATACTACTCTGGCAAAAAAGAACCTWTCGGGTACATAGGAA
TAGTCTGAGCTATAAGCCG

>R053_Salm�o_Wamaki G05_07.ab1
CTYCGSCMMACCCCCGTGGCGGGGAAGTAGATGATGCTSGCGGATAGAGCGCTTAGCTGT
TAACCTAAAACSTKTTGTATGTGTTTGGTTAGGCYCTSRKAYYCCTCAAAGTTTAGTTAA
CAGCTAAGCGCTCTATCCAGCGAGCATCCATCTACTTTCCCCCGCCACCGGGGTGGCGAG
GCGGGGGAAAGCCCCGGCAGGCTGTTAGCCTACTTCTTTAGATTTGCAATCTAACATGTG
GTACACCACAGAGCTGATAAGGAGAGGACTTAAACCTCTGTCCATGGAGCTACAATCCAC
CGCTTAGGCGCTCAGCCACCCTACCTGTGGCAATCACACGATGATTTTTCTCAACCAACC
ACAAAGACATTGGCACCCTCTATTTAGTATTTGGTGCCTGAGCCGGAATAGTCGGCACCG
CCCTAAGTCTCTTGATTCGAGCAGAACTCAGCCAGCCTGGCGCCCTTCTGGGAGATGACC
AAATTTATAACGTAATTGTTACAGCCCATGCCTTCGTCATAATTTTCTTTATAGTCATAC
CGATTATGATCGGCGGCTTTGGAAACTGATTAATTCCTCTTATAATCGGGGCCCCCGACA
TAGCATTCCCCCGAATGAATAACATAAGTTTTTGACTTCTCCCTCCCTCCTTTCTTCTCC
TCCTGGCCTCATCTGGAGTTGAAGCCGGCGCTGGCACCGGATGAACAGTCTACCCCCCTC
TAGCAGGTAATCTTGCCCACGCAGGAGCTTCCGTTGACTTAACTATTTTTTCCCTCCATT
TGGCTGGTATTTCTTCAATTCTTGGGGCCATTAATTTTATTACAACCATTATTAATATAA
AACCCCCAGCTATCTCTCAGTATCAAACCCCACTTTTTGTTTGAGCTGTATTAGTCACTG
CCGTCCTTTTGTTACTCTCCCTCCCTGTTCTAGCAGCAGGCATTACCATACTACTTACAG
ACCGAAATCTAAATACCACTTTCTTTGACCCGGCAGGCGGAGGAGACCCAATCTTGTACC
AACATCTCTTTTGGTTCTTTGGCCATCCAGAAGTCTATATTCTCATTCTCCCAGGCTTTG
GTATAATTTCACACATCGTTGCATACTACTCTGGCAAAAAAGAACCTTTCGGGTACATAG
GAATAGTATGMSCTRTAWCCCMTCG

>R055_P. B. Espada_Wamaki H05_08.ab1
KGCAGGTGTATATARTAAAGCMGCGCGCGAARAAAAGGTAAGAWAGATGCYTGCTGGTTA
GACGCTAGCCGKTAACTAAMCCTGTTTAGTKTGTGTGTAGGCCYYCRWYCCTMAAGTTAG
TAACAGCTAAGCGCTCAAACCCAGCGAGCATCTATCTACCTTTCTCCCGCCTGTTAATAT
AACCGGCAGGCGGGAGAAAGCCCCGGCAGGGTTTAGCCTGCTTCTTAAGATTTGCAATCT
AATATGTAAATACACCTCGGAGCTTGGTAAGAAGAGGATTCGAACCTCTGTCTATGGGGC
TACAATCCACCGCTTAAAGACTCAGCCATCCTACCTGTGGCAATCACACGTTGATTTTTC
TCGACCAATCACAAAGACATCGGCACCCTCTATCTAGTATTTGGTGCTTGAGCCGGTATA
GTAGGCACAGCCCTAAGTCTACTAATCCGAGCAGAACTCAGCCAACCTGGCGCCCTACTA
GGGGATGACCAGATTTACAACGTAATCGTTACAGCTCACGCCTTTGTAATGATCTTCTTT
ATAGTAATGCCAATCATGATCGGAGGGTTCGGAAATTGACTAATTCCCCTAATGATTGGA
GCCCCCGATATAGCATTCCCTCGAATGAATAACATAAGCTTCTGACTCCTCCCTCCATCA
TTCCTCCTCCTCCTTGCTTCTTCTGGAGTTGAAGCTGGCGCTGGAACCGGGTGAACTGTC
TACCCTCCTCTAGCAGGTAACCTAGCCCACGCAGGTGCATCTGTTGACCTTACCATCTTC
TCCCTTCACCTAGCTGGGATCTCCTCTATTCTGGGGGCAATCAACTTCATCACAACTATT
ATCAATATAAAACCAGCTGCCGTTTCTATGTACCAGATTCCTCTGTTCGTGTGAGCCGTA
CTAATTACAGCTGTCCTCCTTCTCCTCTCCCTTCCCGTTCTAGCTGCCGGAATTACCATG
CTCTTAACAGACCGTAATTTAAACACCGCCTTCTTTGACCCTGCAGGAGGTGGGGATCCC
ATCCTCTACCAACACCTGTTCTGATTCTTCGGCCACCCCGAAGTATATATTCTGATCCTC
CCCGGCTTCGGAATAATTTCCCATATTGTTGCCTACTACTCAGGCAAAAAAGAGCYWRKC
SGCTATMCTGGSTAAGGTASGCSYMGCKACSACCMCKTMC

>R058_P.B.Til�pia_Kimitachi A06_01.ab1
CGGCACCGTATATTTAGAGACGGCGAAAGCCTAAGAACAGATGCTKGTGGTTTAGCSGCT
TAGCCKTTAACTTAACCAGTTATGTCKCGTTGGTKATRGCCTTCGATATCWCAAAGGYTT
AGGTGAACAGCTAAGCGCTAACCAACAMGCATCTGTCTAGCCKTTTCSCYGCYCGCCTCA
AAAAGGGCGGGGAAAGCCCCGGCAGGGGCTAACCTGCTACTTCAGATTTGCAATMTGACA
TGTATRACACCTCGAGGCTTGGTAAGAAGAGGACTTGAACCTCTGTACATGGGGCTACAA
TCCACCGCTTGACGCTCAGCCATCTTACCTGTGGCAATCACACGTTGATTCTTCTCAACT
AATCACAAAGACATCGGCACCCTCTATCTAGTATTTGGTGCTTGAGCCGGAATAGTAGGA
ACTGCACTAAGCCTCCTAATTCGGGCAGAACTAAGCCAGCCCGGCTCTCTTCTCGGAGAC
GACCAAATCTATAATGTAATTGTTACAGCACATGCTTTCGTAATAATTTTCTTTATAGTA
ATACCAATTATGATTGGAGGCTTTGGAAACTGACTAGTACCCCTCATGATTGGTGCACCA
GACATGGCCTTCCCTCGAATAAATAACATGAGCTTTTGACTTCTCCCCCCCTCATTTCTT
CTTCTTCTCGCCTCATCTGGAGTCGAAGCAGGTGCCGGCACAGGATGGACTGTTTATCCC
CCGCTCGCAGGCAATCTTGCCCACGCTGGACCTTCTGTTGACTTAACCATCTTCTCCCTC
CACTTGGCCGGAGTGTCATCTATTTTAGGTGCAATTAATTTTATCACAACCATTATTAAC
ATGAAACCCCCTGCCATCTCCCAATATCAAACACCCCTATTTGTGTGATCCGTCCTAATT
ACCGCAGTACTACTCCTTCTATCCCTGCCCGTTCTTGCCGCCGGCATCACAATACTTCTA
ACAGACCGAAACCTAAACACAACCTTCTTTGACCCTGCCGGAGGAGGAGACCCCATCCTA
TACCAACACTTATTCTGATTCTTTGGCCACCCTGAAGTTTATATTCTTATTCTCCCCGGC
TTTGGAATAATTTCCCACATTGTTGCCTACTATGCAGGCAAAAAAGAACCTTTCGGATAC
ATGGGAWWGGTATGACGCCATGMYGCATAG

>R059_P.B. Linguado_O Sushi Man B06_02.ab1
TACTACTKCGYCGMCCCTGAGTGACGCGCAACATGTARGATGTTGCTCCGCTGGATCGCC
GTTAAGCKTAAACTTAAACCCTTKTGKWTATACTCATTTTTYAGGCYYGMKATYCCTMAA
GCTTAGTTAACAGCTAGCGCCAATCCAGCGAGCATCTGTCTACTTTCCCCCGCCTAACCA
GGCAGATAATAGGCGGGGGAAAGCCCCGGTAGGCGCTAGCCTACTTCTTTAGATTTGCAA
TCTAACGTGTAACACCCCAGGGCTTGGTAAGAAGAGGACTCAAACCTCTGTCTATGGGGC
TACAATCCACCGCTTAACTCAGCCATCCTACCTGTGGCAATCACACGTTGATTTTTCTCG
ACCAATCACAAAGACATCGGCACCCTTTATCTCGTATTTGGTGCCTGAGCCGGAATAGTG
GGGACAGCCCTAAGCCTCCTTATTCGGGCAGAACTTAGCCAACCTGGCGCCCTCCTGGGG
GACGACCAGATCTATAACGTAATCGTTACCGCACACGCCTTTGTAATAATCTTTTTCATA
GTAATACCAATTATAATTGGGGGTTTCGGGAACTGACTTATCCCCCTAATAATTGGCGCC
CCCGATATAGCATTCCCTCGAATAAACAACATAAGCTTCTGACTATTACCCCCCTCATTC
CTTCTTCTTTTAGCTTCTTCAGGCGTAGAAGCTGGGGCTGGAACCGGCTGAACTGTCTAC
CCCCCTCTAGCCAGCAACCTAGCCCATGCTGGGGCCTCTGTAGATCTAACTATCTTCTCG
CTACACCTCGCAGGAATCTCTTCAATTCTCGGAGCCATCAACTTCATCACCACTATTATC
AACATGAAACCCACAACTGTAACCATGTACCAAATCCCGTTATTTGTATGGGCCGTGTTG
ATTACAGCCGTTCTCCTTCTCCTCTCCCTACCAGTCCTAGCCGCTGGCATTACAATACTA
TTAACAGATCGGAATCTTAACACAACCTTCTTTGACCCTGCAGGAGGTGGTGACCCGATC
CTTTACCAACACCTATTCTGATTCTTTGGTCACCCTGAGGTCTATATTTTAATTCTCCCG
GGCTTCGGAATAATTTCCCACATCGTTGCATACTACTCAGGAAAGAAAGAACCGTTTGGT
TACATAGGCATGGTGTGGGCTATGATGCCCMCCG

>R060_Salm�o_O Sushi Man C06_03.ab1
TTWRWRGTAGCYYYWSWSWYYYYTCTMAAGGTTTAGTTAACAGCTAAGCGCTCTATCCAG
CGAGCATCCATCTACTTTCCCCCGCCACCGGGGTGGCGAGGCGGGGGAAAGCCCCGGCAG
GCTGTTAGCCTACTTCTTAGATTTGCAATCTAACATGTGGTACACCACAGAGCTGATAAG
GAGAGGACTTAAACCTCTGTCCATGGAGCTACAATCCACCGCTTAGGCGCTCAGCCACCC
TACCTGTGGCAATCACACGATGATTTTTCTCAACCAACCACAAAGACATTGGCACCCTCT
ATTTAGTATTTGGTGCCTGAGCCGGAATAGTCGGCACCGCCCTAAGTCTCTTGATTCGAG
CAGAACTCAGCCAGCCTGGCGCCCTTCTGGGAGATGACCAAATTTATAACGTAATTGTTA
CAGCCCATGCCTTCGTCATAATTTTCTTTATAGTCATACCGATTATGATCGGCGGCTTTG
GAAACTGATTAATTCCTCTTATAATCGGGGCCCCCGACATAGCATTCCCCCGAATGAATA
ACATAAGTTTTTGACTTCTCCCTCCCTCCTTTCTTCTCCTCCTGGCCTCATCTGGAGTTG
AAGCCGGCGCTGGCACCGGATGAACAGTCTACCCCCCTCTAGCAGGTAATCTTGCCCACG
CAGGAGCTTCCGTTGACTTAACTATTTTTTCCCTCCATTTGGCTGGTATTTCTTCAATTC
TTGGGGCCATTAATTTTATTACAACCATTATTAATATAAAACCCCCAGCTATCTCTCAGT
ATCAAACCCCACTTTTTGTTTGAGCTGTATTAGTCACTGCCGTCCTTTTGTTACTCTCCC
TCCCTGTTCTAGCAGCAGGCATTACCATACTACTTACAGACCGAAATCTAAATACCACTT
TCTTTGACCCGGCAGGCGGAGGAGACCCAATCTTGTACCAACATCTCTTTTGGTTCTTTG
GCCATCCAGAAGTCTATATTCTCATTCTCCCAGGCTTTGGTATAATTTCACACATCGTTG
CATACTACTCTGGCAAAAAAGAACCTWTCGGGTACATAGGAATAGTCTGAGCTATSAWGC
MTTG

>R062_Salm�o_Hiromake D06_04.ab1
TMGTACGCGTSATGYGAKCTAGGCTGACTGATGMTTGAYCGTGMTACTGAYTGAYATCAG
TGMGATCAGTARCTACGAYCRTAKTCTTGTATTWGKWTAACTTGCGAGCCWAGACTCGMA
WCGCTAGTGAKCWGTCATGYGGMTGCWTCCAGCGWGCATCCATCYACTYTCSKCGGCACA
GGGGTGGCGAGACGSGGGMRAGCYCTKGCASGCTSYTAGCCTASTTSTKTAGATKWRCAA
TSTAACAYSYGGTACACCACAGAGCTGATAAGKAGAGGACTTAAACCTCTGTCCAYGGAG
CTACAATCCACCGCTTAGGCGCTCAGCCACCCTACCTGTGGCAATCACAYGATGATTTTT
CTCAACCAACCACAAAGACATYGGCACCCTCTATTTAGTATTTGGTGCCTGAGCCGGAAT
AGTCGGCACCGCCCTAAGTCTCTTGATTCGAGCAGAACTCAGCCAGCCYGGCGCCCTTCT
GGGAGATGACCAAATTTATAACGTAATTGTTACAGCCCATGCCTTCGTCATAATTTTCTT
TATAGTCATACCGATTATGATCGGCGGCTTTGGAAACTGATTAATTCCTCTTATAATCGG
GGCCCCCGACATAGCATTCCCCCGAATGAATAACATAAGTTTTTGACTTCTCCCTCCCTC
CTTTCTTCTCCTCCTGGCCTCATCTGGAGTTGAAGCCGGCGCTGGCACCGGATGAACAGT
CTACCCCCCTCTAGCAGGTAATCTTGCCCACGCAGGAGCTTCCGTTGACTTAACTATTTT
TTCCCTCCATTTGGCTGGTATTTCTTCAATTCTTGGGGCCATTAATTTTATTACAACCAT
TATTAATATAAAACCCCCAGCTATCTCTCAGTATCAAACCCCACTTTTTGTTTGAGCTGT
ATTAGTCACTGCCGTCCTTTTGTTACTCTCCCTCCCTGTTCTAGCAGCAGGCATTACCAT
ACTACTTACAGACCGAAATCTAAATACCACTTTCTTTGACCCGGCAGGCGGAGGAGACCC
AATCTTGTACCAACATCTCTTTTGGTTCTTTGGCCATCCAGAAGTCTATATTCTCATTCT
CCCAGGCTTTGGTATAATTTCACACATCGTTGCATACTACTCTGGCAAAAAAGAACCTTT
CGGGTACATAGGAATAGTCTGAGCTATGAWRCMCTCG

>R064_Salm�o_Yoshitake E06_05.ab1
TTWTRCCCYYKMSKMYYYCTMAAAGTTTAGTTAACAGCTAAGCGCTCTATCCAGCGAGCA
TCCATCTACTTTCCCCCGCCACCGGGGTGGCGAGGCGGGGGAAAGCCCCGGCAGGCTGTT
AGCCTACTTCTTTAGATTTGCAATCTAACATGTGGTACACCACAGAGCTGATAAGGAGAG
GACTTAAACCTCTGTCCATGGAGCTACAATCCACCGCTTAGGCGCTCAGCCACCCTACCT
GTGGCAATCACACGATGATTTTTCTCAACCAACCACAAAGACATTGGCACCCTCTATTTA
GTATTTGGTGCCTGAGCCGGAATAGTCGGCACCGCCCTAAGTCTCTTGATTCGAGCAGAA
CTCAGCCAGCCTGGCGCCCTTCTGGGAGATGACCAAATTTATAACGTAATTGTTACAGCC
CATGCCTTCGTCATAATTTTCTTTATAGTCATACCGATTATGATCGGCGGCTTTGGAAAC
TGATTAATTCCTCTTATAATCGGGGCCCCCGACATAGCATTCCCCCGAATGAATAACATA
AGTTTTTGACTTCTCCCTCCCTCCTTTCTTCTCCTCCTGGCCTCATCTGGAGTTGAAGCC
GGCGCTGGCACCGGATGAACAGTCTACCCCCCTCTAGCAGGTAATCTTGCCCACGCAGGA
GCTTCCGTTGACTTAACTATTTTTTCCCTCCATTTGGCTGGTATTTCTTCAATTCTTGGG
GCCATTAATTTTATTACAACCATTATTAATATAAAACCCCCAGCTATCTCTCAGTATCAA
ACCCCACTTTTTGTTTGAGCTGTATTAGTCACTGCCGTCCTTTTGTTACTCTCCCTCCCT
GTTCTAGCAGCAGGCATTACCATACTACTTACAGACCGAAATCTAAATACCACTTTCTTT
GACCCGGCAGGCGGAGGAGACCCAATCTTGTACCAACATCTCTTTTGGTTCTTTGGCCAT
CCAGAAGTCTATATTCTCATTCTCCCAGGCTTTGGTATAATTTCACACATCGTTGCATAC
TACTCTGGCAAAAAAGAACCTTTCGGGTACATAGGAAATAACTGMSTYRYACWAGCATMG

>R065_Salm�o_O Tal F06_06.ab1
STCCTCTSCGCACATCCCCSCGTKGGCGGGGAACGWAGRATGATGCYYCGCCGATAGAGG
CGCTCAGCCKTTAACTAAACTKTTKTGWWGTGGCGCTATAGCCYYCGMGWYTCTMAAGTT
TAGTAACAGCTAAGCGCTCTATCCAGCGAGCATCCATCTACTTTCCCCCGCCACCGGGGT
GGCGAGGCGGGGGAAAGCCCCGGCAGGCTGTTAGCCTACTTCTTTAGATTTGCAATCTAA
CATGTGGTACACCACAGAGCTGATAAGGAGAGGACTTAAACCTCTGTCCATGGAGCTACA
ATCCACCGCTTAGGCGCTCAGCCACCCTACCTGTGGCAATCACACGATGATTTTTCTCAA
CCAACCACAAAGACATTGGCACCCTCTATTTAGTATTTGGTGCCTGAGCCGGAATAGTCG
GCACCGCCCTAAGTCTCTTGATTCGAGCAGAACTCAGCCAGCCTGGCGCCCTTCTGGGAG
ATGACCAAATTTATAACGTAATTGTTACAGCCCATGCCTTCGTCATAATTTTCTTTATAG
TCATACCGATTATGATCGGCGGCTTTGGAAACTGATTAATTCCTCTTATAATCGGGGCCC
CCGACATAGCATTCCCCCGAATGAATAACATAAGTTTTTGACTTCTCCCTCCCTCCTTTC
TTCTCCTCCTGGCCTCATCTGGAGTTGAAGCCGGCGCTGGCACCGGATGAACAGTCTACC
CCCCTCTAGCAGGTAATCTTGCCCACGCAGGAGCTTCCGTTGACTTAACTATTTTTTCCC
TCCATTTGGCTGGTATTTCTTCAATTCTTGGGGCCATTAATTTTATTACAACCATTATTA
ATATAAAACCCCCAGCTATCTCTCAGTATCAAACCCCACTTTTTGTTTGAGCTGTATTAG
TCACTGCCGTCCTTTTGTTACTCTCCCTCCCTGTTCTAGCAGCAGGCATTACCATACTAC
TTACAGACCGAAATCTAAATACCACTTTCTTTGACCCGGCAGGCGGAGGAGACCCAATCT
TGTACCAACATCTCTTTTGGTTCTTTGGCCATCCAGAAGTCTATATTCTCATTCTCCCAG
GCTTTGGTATAATTTCACACATCGTTGCATACTACTCTGGCAAAAAAGAACCTTTCGGGT
ACATAGGAATAGTCTGAGCTATAWGCCCTC

>R066_P.Branco_O Tal G06_07.ab1
GTAGGGYWYSGRWCTYCTACAAASATTAGTAACAGCTAGCGCTCAACCAGCGAGCATCAG
TCTAACTACYCCGCCCGCCTAAAAAAGGGCGRGTARAAGGCCTCGGCAGGGTTTAGCCTG
CCACTTAGAATTTGCAATTCTACATGTCAAACACCTCAAGGCCGTKTGGTAGGAGAAGGA
TTTTAACCTCCGTTCATGGGASTACAATCCACCGCTAAACACTCAGCCATCCTACCTGTG
ACAACTACACGCTGATTTTACTCAACAAACCACAAAGATATTGGCACCCTTTATTTAATT
TTCGGTGTCTTAGCAGGGATAACAGGAACAGGTTTAAGTCTTCTCATTCGAGCTGAATTA
AGCCAGCCTGGGTCACTTCTAGGAGATGACCAAACCTATAATGTCATCGTTACAGCACAT
GCCTTYGTAATAATTTTCTTTATAGTTATGCCAATTATGATYGGAGGCTTCGGGAACTGA
TTAATCCCAYTAATGCTTGGCGCTCCTGATATAGCATTCCCTCGAATAAATAACATAAGC
TTTTGACTTYTTCCACCATCATTTYTTYTCCTTCTAGCCTYTTCAGGGGTAGAAGCAGGA
GCAGGAACTGGTTGAACSGTYTACCCACCTYTGGCGGGTAAMTTAGCCCATGCTGGGGCC
TCTGTAGATTTAACAATTTTCTCCCTGCATTTAGCCGGGGTATCATCAATTCTTGGGGCA
ATCAATTTTATTACAACTATTATTAATATAAAACCCCCCACAGTAWCGATATACCAAATT
CCACTATTYGTGTGAGCTGTACTAATTACAGCTGTACTWCTACTCCTATCMCTTCCTGTC
CTAGCTGCGGGAATTACAATGCTGCTAACAGACCGAAATTTAAATACAGCTTTCTTTGAC
CCAGCGGGAGGAGGGGATCCTATCCTATACCAACACCTGTTTTGATTCTTTGGSCACCCA
GAGGTCTACATTCTTATTCTCCCAGGATTCGGCATGATYTCCCACATTGTAGCTTACTAT
GCGGGGAAAAAAGAGCCARKCSKMKATMCGRSWAAGGCCKMSTCGCWCACCGWG

>R067_Salm�o_Yoshitake H06_08.ab1
CTCCGCGGCYCTGGCCMTCCCCGKGGCGGGGAAGTAAGAATAGATGGCTCCGCCGAATAG
AGGCGCGCTWAGASGCTKKTAAACCAAAACCCYTTKTGGTAATCTTWTAKASCSCCCYCC
CCCCCCACCAGTTAGTAACAGCTAAGCGCTCTATCCAGCGAGCATCCATCTACTTTCCCC
CGCCACCGGGGTGGCGAGGCGGGGGAAAGCCCCGGCAGGCTGTTAGCCTACTTCTTTAGA
TTTGCAATCTAACATGTGGTACACCACAGAGCTGATAAGGAGAGGACTTAAACCTCTGTC
CATGGAGCTACAATCCACCGCTTAGGCGCTCAGCCACCCTACCTGTGGCAATCACACGAT
GATTTTTCTCAACCAACCACAAAGACATTGGCACCCTCTATTTAGTATTTGGTGCCTGAG
CCGGAATAGTCGGCACCGCCCTAAGTCTCTTGATTCGAGCAGAACTCAGCCAGCCTGGCG
CCCTTCTGGGAGATGACCAAATTTATAACGTAATTGTTACAGCCCATGCCTTCGTCATAA
TTTTCTTTATAGTCATACCGATTATGATCGGCGGCTTTGGAAACTGATTAATTCCTCTTA
TAATCGGGGCCCCCGACATAGCATTCCCCCGAATGAATAACATAAGTTTTTGACTTCTCC
CTCCCTCCTTTCTTCTCCTCCTGGCCTCATCTGGAGTTGAAGCCGGCGCTGGCACCGGAT
GAACAGTCTACCCCCCTCTAGCAGGTAATCTTGCCCACGCAGGAGCTTCCGTTGACTTAA
CTATTTTTTCCCTCCATTTGGCTGGTATTTCTTCAATTCTTGGGGCCATTAATTTTATTA
CAACCATTATTAATATAAAACCCCCAGCTATCTCTCAGTATCAAACCCCACTTTTTGTTT
GAGCTGTATTAGTCACTGCCGTCCTTTTGTTACTCTCCCTCCCTGTTCTAGCAGCAGGCA
TTACCATACTACTTACAGACCGAAATCTAAATACCACTTTCTTTGACCCGGCAGGCGGAG
GAGACCCAATCTTGTACCAACATCTCTTTTGGTTCTTTGGCCATCCAGAAGTCTATATTC
TCATTCTCCCAGGCTTTGGTATAATTTCTCACATCGTTGCATACTACTCTGGCAAAAAAG
AACCTATSGGGTACATAGGAATAGTMKGMGTYYRTSMYMSCCMWTWWRWT

>R071_Atum_Kampai Lagoa A07_01.ab1
GACYCTYACYTTTTTTWAAAAAGGCGGCAAAAGTTAAGACGATGCTCGCCTGTTTGCGGC
TAAGGSYGTTTAACMTAAMCTTTGTGWTTTTATTGGTACGGGCTTTGWGYWMTTCTMAAG
TTTAGTTAACAGCTAAGCGCCCAAACCAGCGAGCATCCGTCTAACCTTTCCCCGCCTTTT
AAAAAAGGGAGGCGGGGAAAGCCCCGGCAGACGGTTAGTCTGCTCCTTAAGATTTGCAAT
CTTACATGTCAATACACCTCAGGGCTTGGTAAGAAGAGGGCTCAAACCTCTGTATATGGG
GCTACAATCCACCGCTTAACTCAGCCATCCTACCTGTGGCAATCACACGCTGATTTTTCT
CAACCAACCATAAAGACATCGGCACCCTCTATCTAGTATTCGGTGCATGAGCTGGAATAG
TTGGCACGGCCTTAAGCTTGCTCATCCGAGCTGAACTAAGCCAACCAGGTGCCCTTCTTG
GGGACGACCAGATCTACAATGTAATCGTTACGGCCCATGCCTTCGTAATGATTTTCTTTA
TAGTAATACCAATTATGATTGGAGGATTTGGAAACTGACTTATTCCTCTAATGATCGGAG
CCCCCGACATGGCATTCCCACGAATGAACAACATGAGCTTCTGACTCCTTCCCCCCTCTT
TCCTTCTGCTCCTAGCTTCTTCAGGAGTTGAGGCTGGAGCCGGAACCGGTTGAACAGTCT
ACCCTCCCCTTGCCGGCAACCTGGCCCACGCAGGGGCATCAGTTGACCTAACTATTTTCT
CACTCCACTTAGCAGGGGTTTCCTCAATTCTTGGGGCAATTAACTTCATCACAACAATTA
TCAATATGAAACCTGCAGCTATTTCTCAGTATCAAACACCACTGTTTGTATGAGCTGTAC
TAATTACAGCTGTTCTTCTCCTACTTTCCCTTCCAGTCCTTGCCGCTGGTATTACAATGC
TCCTTACAGACCGAAACCTAAATACAACCTTCTTCGACCCTGCAGGAGGGGGAGACCCAA
TCCTTTACCAACACCTATTCTGATTCTTTGGACATCCAGAAGTCTACATTCTTATTCTTC
CCGGATTCGGAATAATCTCCCACATTGTTGCCTACTACTCAGGTAAAAAAGAACCTTTCG
GCTACATGGGTATRGTMYGAGCCAYATGCCMTKA
>F001_P.B Olhete_Miyoshi_B01_02.ab1
GCAMAAAACTAYKTTAWGTATATAKMCGCSCTCTAAYAAGAWGTAGTTARTAAGCAACKS
AGCGCACACATSCGAGCAKCAGTCTAYTWGCTTTCGCCTGCCTATAAARWGCGAGGTCAG
RGRAAKACGCCCMGRSRAKGACKCTRCYCCTCTSYATKAGWWGTGMATAYCWCSWCATSC
AKMCACTGCMAGTGCYTGWKAWARAARAGAWSTTTAAACCYCTSTGCWATGGAGCTMYAA
WYCMCSCCWTAARCTCWGCSATCCTACCYGTGGKMRWMTCACGYKGATWTTTWCTYYGMC
AAWCCCAAAAGASATWGGCRCCCYWTATCTTAWAKTTTGKTGTCKAGCTRGKAWWARWSR
KGGARCAGCSCTYAARWCTYYCTATWYGAGCTGAGMTAAGCCASACMTGGCGCSCTTCTC
GGAGATGWCCARATCTATAATGTAATYGTTACMGCACACGCCTTCGTAATAATYTTCTYT
TATAGTWATACCAATTATGATCKGAGGGTTTCGGGAACTGACTTATCYCTCTWATAATTG
GAGCCCCCGACATAGCATTCCCTCGAATAAATAACATWARCTTTTGACYTCTTCCYYCMT
YCTTTCYTCYKCTTCTAGCCTCTTCAKGGATTGAAGCCSGAGCCRGAWACKGGTGGACCA
TTTTMCCYCCCCTKACCGGTAAMTTAGGCCATGCTRGGGCCTCCGTTGAMCTTACCATTT
TTTYCCYGCMMTTAGCCGGGWWCTYCTCAATTCTTRGGGCCATTAATTTTATTACAACAA
WTAWTAATATWAAACCCGCMACCWTCTCCCAATWCCAAAYCCCCCTRTTTGTATGAGCCG
TWCTAATTACAGCCGTCCTWCTTCTAYTMTCCCTYCCWGTYCTAGCWGCCGGAATTACAA
TRCTACTWACAGACCGAAATCTWAAYACMACYTTYTTTGACCCKGCAGGWGGAGGAGACC
CAATCCTYTACCAACACYTMTTTTGATTCTTTGGCCACCCAGARGTCTAYATTCTTATTC
TCCCAGGATTCGGYATGATTCTCACATMGTASCTACTACTCTGTMAAAAAAGACCMATGY
CCYCGWCCTACATAGCCTCGTCAWMCCSCYARKGC

>F002_Atum_Miyoshi_C01_03.ab1
TTCTAAGGCCTCCRWTCCTACAAAGGTTAAGTTAACAGCTAAGCGCCCAAACCAGCGAGC
ATCCGTCTAACCTTTCCCGCCTTTTAAAAAAGGGAGGCGGGGAAAGCCCCGGCAGACGGT
TAGTCTGCTCCTTAAGATTTGCAATCTTACATGTCAATACACCTCAGGGCTTGGTAAGAA
GAGGGCTCAAACCTCTGTATATGGGGCTACAATCCACCGCTTAACTCAGCCATCCTACCT
GTGGCAATCACACGCTGATTTTTCTCAACCAACCATAAAGACATCGGCACCCTCTATCTA
GTATTCGGTGCATGAGCTGGAATAGTTGGCACGGCCTTAAGCTTGCTCATCCGAGCTGAA
CTAAGCCAACCAGGTGCCCTTCTTGGGGACGACCAGATCTACAATGTAATCGTTACGGCC
CATGCCTTCGTAATGATTTTCTTTATAGTAATACCAATTATGATTGGAGGATTTGGAAAC
TGACTTATTCCTCTAATGATCGGAGCCCCCGACATGGCATTCCCACGAATGAACAACATG
AGCTTCTGACTCCTTCCCCCCTCTTTCCTTCTGCTCCTAGCTTCTTCAGGAGTTGAGGCT
GGAGCCGGAACCGGTTGAACAGTCTACCCTCCCCTTGCCGGCAACCTGGCCCACGCAGGG
GCATCAGTTGACCTGACTATTTTCTCACTCCACTTAGCAGGGGTTTCCTCAATTCTTGGG
GCAATTAACTTCATCACAACAATTATCAATATGAAACCTGCAGCTATTTCTCAGTATCAA
ACACCACTGTTTGTATGAGCTGTACTAATTACAGCTGTTCTTCTCCTACTTTCCCTTCCA
GTCCTTGCCGCTGGTATTACAATGCTCCTTACAGACCGAAACCTAAATACAACCTTCTTC
GACCCTGCAGGAGGGGGAGACCCAATCCTTTACCAACACCTATTCTGATTCTTTGGACAT
CCAGAAGTCTACATTCTTATTCTTCCCGGATTCGGAATAATCTCGCACATTGTTGCCTAC
TACTCAGGTAAAAAAGAACCTWCGGCTAYATGGGTATRGKWYTRWRSSYWMKWRKWMRRM
KWWKA

>F003_Salm�o_Miyoshi D01_04.ab1
CAGGCYTCGRWTYCTACAAAGTTTAGTTAACAGCTAAGCGCTCTATCCAGCGAGCATCCA
TCTACTTTCCCCCGCCACCGGGGTGGCGAGGCGGGGGAAAGCCCCGGCAGGCTGTTAGCC
TACTTCTTTAGATTTGCAATCTAACATGTGGTACACCACAGAGCTGATAAGGAGAGGACT
TAAACCTCTGTCCATGGAGCTACAATCCACCGCTTAGGCGCTCAGCCACCCTACCTGTGG
CAATCACACGATGATTTTTCTCAACCAACCACAAAGACATTGGCACCCTCTATTTAGTAT
TTGGTGCCTGAGCCGGAATAGTCGGCACCGCCCTAAGTCTCTTGATTCGAGCAGAACTCA
GCCAGCCTGGCGCCCTTCTGGGAGATGACCAAATTTATAACGTAATTGTTACAGCCCATG
CCTTCGTCATAATTTTCTTTATAGTCATACCGATTATGATCGGCGGCTTTGGAAACTGAT
TAATTCCTCTTATAATCGGGGCCCCCGACATAGCATTCCCCCGAATGAATAACATAAGTT
TTTGACTTCTCCCTCCCTCCTTTCTTCTCCTCCTGGCCTCATCTGGAGTTGAAGCCGGCG
CTGGCACCGGATGAACAGTCTACCCCCCTCTAGCAGGTAATCTTGCCCACGCAGGAGCTT
CCGTTGACTTAACTATTTTTTCCCTCCATTTGGCTGGTATTTCTTCAATTCTTGGGGCCA
TTAATTTTATTACAACCATTATTAATATAAAACCCCCAGCTATCTCTCAGTATCAAACCC
CACTTTTTGTTTGAGCTGTATTAGTCACTGCCGTCCTTTTGTTACTCTCCCTCCCTGTTC
TAGCAGCAGGCATTACCATACTACTTACAGACCGAAATCTAAATACCACTTTCTTTGACC
CGGCAGGCGGAGGAGACCCAATCTTGTACCAACATCTCTTTTGGTTCTTTGGCCATCCAG
AAGTCTATATTCTCATTCTCCCAGGCTTTGGTATAATTTCACACATCGTTGCATACTACT
CTGGCAAAAAAGAACCTAKCSSGTACAYAGGAAAGTMSKMSMTCSYMMMMRCMMSKAWG

>F004_ Salm�o_Miyoshi F01_06.ab1
CKARKGSCWTATRGCTMGGACTATTCCTATGTACCCGAAAGGTTCTTTTTTGCCAGAGTA
GTATGCAACGATGTGTGAAATTATACCAAAGCCTGGGAGAATGAGAATATAGACTTCTGG
ATGGCCAAAGAACCAAAAGAGATGTTGGTACAAGATTGGGTCTCCTCCGCCTGCCGGGTC
AAAGAAAGTGGTATTTAGATTTCGGTCTGTAAGTAGTATGGTAATGCCTGCTGCTAGAAC
AGGGAGGGAGAGTAACAAAAGGACGGCAGTGACTAATACAGCTCAAACAAAAAGTGGGGT
TTGATACTGAGAGATAGCTGGGGGTTTTATATTAATAATGGTTGTAATAAAATTAATGGC
CCCAAGAATTGAAGAAATACCAGCCAAATGGAGGGAAAAAATAGTTAAGTCAACGGAAGC
TCCTGCGTGGGCAAGATTACCTGCTAGAGGGGGGTAGACTGTTCATCCGGTGCCAGCGCC
GGCTTCAACTCCAGATGAGGCCAGGAGGAGAAGAAAGGAGGGAGGGAGAAGTCAAAAACT
TATGTTATTCATTCGGGGGAATGCTATGTCGGGGGCCCCGATTATAAGAGGAATTAATCA
GTTTCCAAAGCCGCCGATCATAATCGGTATGACTATAAAGAAAATTATGACGAAGGCATG
GGCTGTAACAATTACGTTATAAATTTGGTCATCTCCCAGAAGGGCGCCAGGCTGGCTGAG
TTCTGCTCGAATCAAGAGACTTAGGGCGGTGCCGACTATTCCGGCTCAGGCACCAAATAC
TAAATAGAGGGTGCCAATGTCTTTGTGGTTGGTTGAGAAAAATCATCGTGTGATTGCCAC
AGGTAGGGTGGCTGAGCGCCTAAGCGGTGGATTGTAGCTCCATGGACAGAGGTTTAAGTC
CTCTCCTTATCAGCTCTGTGGTGTACCACATGTTAGATTGCAAATCTAAAGAAGTAGGCT
AACAGCCTGCCGGGGCTTTCCCCCGCCTCGCCACCCCGGTGGCGGGGGAAAGTAGATGGA
TGCTCGCTGGATAGAGCGCTTAGCTGTACTTAAACTTKAGAGAAYYGRGGCCTAWCCACC
CCTACMAARGTTTAGTTAAMGGCTAGCGCTYTATCGGCAAGCATCCATYTACCTTCCCCG
CTCMCGGGATTGAGCCGAAGATGCSTG

>F005_P.B. Olhete_Taisho E01_05.ab1
CTAGGCCTYSRTYCCTACAAAGKTTTAGTTAACAGCTAAACGCTCAAACCAGCGAGCATC
CATCTACTTTCCCGCCTGGCGATGCGCCAAACAGGCGGGAAAGTCCCGGCAGGCGTCTAA
CCTGCTTCTCCGGGTTTGCAATCCGGCGTGAAAACACCTCGGAACTTGGTAAGAAGAGGA
ATCAAACCTCTGTCTATGGGGCTACAATCCACCGCTTAAAACTCAGCCATCCTACCTGTG
GCAATCACACGCTGATTTTTCTCGACTAATCACAAAGACATTGGCACCCTCTATCTAGTA
TTTGGTGCCTGAGCCGGCATGGTCGGTACAGCCTTAAGTTTACTCATCCGAGCAGAACTG
AGCCAACCCGGTGCTCTTCTGGGAGACGATCAAATTTATAACGTAATCGTTACAGCGCAC
GCGTTTGTAATAATTTTCTTTATAGTAATGCCAATTATGATTGGAGGGTTTGGGAACTGA
CTCATCCCCTTGATGATTGGGGCTCCCGATATAGCATTCCCCCGAATAAACAATATGAGC
TTCTGACTCCTTCCCCCTTCGTTCCTCCTACTTTTAGCCTCTTCAGGCGTTGAAGCCGGG
GCCGGAACGGGTTGAACAGTCTACCCGCCTCTAGCCGGCAACCTCGCTCACGCAGGAGCA
TCCGTAGACTTAACAATTTTCTCCCTTCATTTAGCTGGAATCTCCTCAATTCTAGGAGCT
ATTAACTTTATTACGACCATCATCAACATGAAACCCCATGCCGTTTCCATGTACCAAATT
CCCCTATTCGTTTGAGCTGTACTAATCACGGCCGTGCTCCTGCTCCTATCACTTCCAGTT
TTAGCCGCCGGCATTACAATGCTTCTGACAGACCGAAACTTAAATACTGCCTTCTTTGAC
CCAGCTGGAGGAGGGGACCCCATCCTATACCAACACCTATTCTGATTCTTTGGCCACCCC
GAAGTTTACATCTTAATTCTCCCCGGGTTCGGAATAATTTCCCACATCGTTGCCTACTAC
TCCGGTAAAAAAGAGCCTTTCGGCTATATGGGAAATACG

>F006_Atum_Taisho G01_07.ab1
TWTRWKRGSGSGCACCCTCACYAAGTTTAGTAACAGCTAARCGCTCAAACCAGCGAGCAT
CCRTCTACTTTYCGCTSGYGATRMRMCAGAGCAGGCGGGAAAGTCCCGGCAGGCGTSTAS
TCTGCTCTCYRRGRTTTGCAATCCKGRCGTGAMAACACMTCGSAASTSGTRAGAAGAGGA
ATCWMAMMTCTGTSTATGGGGSTACAMTCCACCGCTTAWAACTCAGCCATCCTACCTGTG
GCAATCACACGCTGATTTTTCTCGACYAATCACAAAGACATSGGCACCCTCTATCTAGTA
TTTGGTGCCTGAGCCGGCATRGTYGGYACAGCCTTAAGTTTACTCATCCGAGCAGAACTG
AGCCAACCMGGTGCTCTTCTGGGAGACGATCARATTTAYAAYGTAATCGTTACAGCGCAC
GCGTTYGTAATAATTTTCTTTATAGTAATGCCAATTATGATTGGAGGGTTTGGGAACTGA
CTCATCCCYYTRATGATTGGGGCTCCCGATATAGCATTCCCCCGAATAAACAATATGAGC
TTCTGACTCCTTCCCCCTTCGTTCCTCCTRCTYTTAGCCTCTTCAGGMGTTGAAGCCGGG
GCCGGAACSGGTTGAACAGTCTACCCKCCTCTAGCCGGCAACCTSGCTCACGCAGGAGCA
TCMGTAGACTTAACAATTTTCTCCCTTCAYTTAGCWGGAATCTCCTCAATTCTAGGAGCT
ATTAACTTTATTACGACCATCATCAACATGAAACCCCATGCCGTTTCCATGTACCAAATT
CCCCTATTYGTWTGAGCTGTACTAATCACGGCYGTKCTCCTSCTCCTWTCMCTTCCAGTY
YTAGCCGCYGGCATTACAATGCTTCTKACAGACCGAAACYTAAATACWRCCTTCTTTGAC
CCAGCWGGAGGAGGGGACCCCATCCTATACCAACACCTATTCTGATTCTTTGGCCACCCS
GAAGTTTACATYTTAATTCTYCCCGGRTTCGGAATAATTTCCCACATCGTTGCCTACTAC
TCMGGTAAAAAAGARCCTWGCSGCTAYAYGGGAATAGTATGASSYCMGTRSYGMCMYARG
RC

>F007_ Salm�o_Taisho H01_08.ab1
GTWTCGGCCYYCRKWTYTCTACAAAGKTTTTAGTTAACAGCTAAGCGCTCTATCCAGCGA
GCATCCATCTACTTTCCCCGCCACCGGGGTGGCGAGGCGGGGGAAAGCCCCGGCAGGCTG
TTAGCCTACTTCTTTAGATTTGCAATCTAACATGTGGTACACCACAGAGCTGATAAGGAG
AGGACTTAAACCTCTGTCCATGGAGCTACAATCCACCGCTTAGGCGCTCAGCCACCCTAC
CTGTGGCAATCACACGATGATTTTTCTCAACCAACCACAAAGACATTGGCACCCTCTATT
TAGTATTTGGTGCCTGAGCCGGAATAGTCGGCACCGCCCTAAGTCTCTTGATTCGAGCAG
AACTCAGCCAGCCTGGCGCCCTTCTGGGAGATGACCAAATTTATAACGTAATTGTTACAG
CCCATGCCTTCGTCATAATTTTCTTTATAGTCATACCGATTATGATCGGCGGCTTTGGAA
ACTGATTAATTCCTCTTATAATCGGGGCCCCCGACATAGCATTCCCCCGAATGAATAACA
TAAGTTTTTGACTTCTCCCTCCCTCCTTTCTTCTCCTCCTGGCCTCATCTGGAGTTGAAG
CCGGCGCTGGCACCGGATGAACAGTCTACCCCCCTCTAGCAGGTAATCTTGCCCACGCAG
GAGCTTCCGTTGACTTAACTATTTTTTCCCTCCATTTGGCTGGTATTTCTTCAATTCTTG
GGGCCATTAATTTTATTACAACCATTATTAATATAAAACCCCCAGCTATCTCTCAGTATC
AAACCCCACTTTTTGTTTGAGCTGTATTAGTCACTGCCGTCCTTTTGTTACTCTCCCTCC
CTGTTCTAGCAGCAGGCATTACCATACTACTTACAGACCGAAATCTAAATACCACTTTCT
TTGACCCGGCAGGCGGAGGAGACCCAATCTTGTACCAACATCTCTTTTGGTTCTTTGGCC
ATCCAGAAGTCTATATTCTCATTCTCCCAGGCTTTGGTATAAWTTMACACATCGTTGCAT
ACTACTCTGGCAAAAAAGAACCTTTCGGGTACATAGGAATAGTCTGAGCTATRWGCCMTA

>F008_P.B. Olhete_Taisho A02_01.ab1
GGGTTWTMGGCCYTCGAWTCCTACAAAGTTTAGTTAACAGCTAAACGCTCAAACCAGCGA
GCATCCATCTACTTTCCCGCCTGCGAGGCGCCAAACAGGCGGGAAAGTCCCGGCAGGCGT
CTAACTGCTTCTCCGGGTTTGCAATCCGGGCGTGAAAACACCTCGGAACTTGGTAAGAAG
AGGAATCAAACCTCTGTCTATGGGGCTACAATCCACCGCTTAAAACTCAGCCATCCTACC
TGTGGCAATCACACGCTGATTTTTCTCGACTAATCACAAAGACATTGGCACCCTCTATCT
AGTATTTGGTGCCTGAGCCGGCATGGTCGGTACAGCCTTAAGTTTACTCATCCGAGCAGA
ACTGAGCCAACCCGGTGCTCTTCTGGGAGACGATCAAATTTATAACGTAATCGTTACAGC
GCACGCGTTTGTAATAATTTTCTTTATAGTAATGCCAATTATGATTGGAGGATTTGGGAA
CTGACTCATCCCCTTGATGATTGGGGCTCCCGATATAGCATTCCCCCGAATAAACAATAT
GAGCTTCTGACTCCTTCCCCCTTCGTTCCTCCTACTTTTAGCCTCTTCAGGCGTTGAAGC
CGGGGCCGGAACGGGTTGAACAGTCTACCCGCCTCTAGCCGGCAACCTCGCTCACGCAGG
AGCATCCGTAGACTTAACAATTTTCTCCCTTCATTTAGCTGGAATCTCCTCAATTCTAGG
AGCTATTAACTTTATTACGACCATCATCAACATGAAACCCCATGCCGTTTCCATGTACCA
AATTCCCCTATTCGTTTGGGCTGTACTAATCACGGCCGTGCTCCTGCTCCTATCACTTCC
AGTTTTAGCCGCCGGCATTACAATGCTTCTGACAGACCGAAACTTAAATACTGCCTTCTT
TGACCCAGCTGGAGGAGGGGACCCCATCCTATACCAACACCTATTCTGATTCTTTGGCCA
CCCCGAAGTTTACATCTTAATTCTCCCCGGGTTCGGAATAATTTCCCACATCGTTGCCTA
CTACTCCGGTAAAAAAGAGCCTTTCGGCTATATGGGAATAGTMYGACGCCATGKKRMMMT
WA

>F009_Atum_Taisho B02_02.ab1
TTWGTAGGCTTKKYRTRTTTCTCAAGTTTAGTTAACAGCTAARCGCYCAAACCCAGCGAG
CATCCRTCTACYTTYCCSCTSGYGWTGAMRACAGAGCAGGCGGGAAAGTCCCCGGCAGAC
GTSTAGYCTGCTCTCYRGGATTTGCAATCCTGRCRTGWMAAYACMYCKCAGSKYKKTRRT
RAAGAAGRRAKGCWMACMAYCCTSTSTATRKGGSKACTAMWMYACCASCKYWWAACTCAG
CCATCCTACCTGTGGCAATCACACGCTGATTTTTCTCGACYAATCCACTAAAGACATCGG
CACCCTCTATCTAGTATTCGGTGCATGAGCYGGCATRGTYGGYACRGCCTTAAGYTTRCT
CATCCGAGCWGAACTRAGCCAACCMGGTGCYCTTCTKGGRGACGAYCARATYTAYAAYGT
AATCGTTACRGCGCAYGCSTTYGTAATRATTTTCTTTATAGTAATRCCAATTATGATTGG
AGGATTTGGRAACTGACTCATTCCYYTRATGATYGGAGCTCCCGACATRGCATTCCCMCG
AATRAACAACATGAGCTTCTGACTCCTTCCCCCYTCKTTCCTTCTRCTYYTAGCYTCTTC
AGGMGTTGAAGCYGGAGCCGGAACSGGTTGAACAGTCTACCCKCCCCTWGCCGGCAACCT
SGCYCACGCAGGRGCATCMGTWGACYTAACAATTTTCTCCCTTCAYTTAGCWGGAATYTC
CTCAATTCTAGGGGCAATTAACTTTATCACACCATCATCAACATGAAACCCATGCCGTTT
CTCAGTATCAAATTCCCCTATTYGTWTGAGCTGTACTAATCACAGCYGTTCTCCTSCTMC
TWTCCCTTCCAGTYYTWGCCGCYGGCATTACAATGCTTCTKACAGACCGAAACYTAAATA
CWRCCTTCTTYGACCCAGCWGGAGGRGGRGACCCCATCCTWTACCAACACCTATTCTGAT
TCTTTGGMCAYCCSGAAGTYTACATYYTWATTCTYCCCGGRTTCGGAATRATYTCCCACA
TYGTTGCCTACTACTCMGGTAAAAAAGARCCTATCGGCTAYAYGGGWATAGCYGACGCTC
AGAGCGMCMMAAAG

>F010_Salm�o_Taisho C02_03.ab1
GTGATATGGAAGAAGGAATGCTCTSCGGAATAARAGGCGCTTAGCTGTAACYTAACGTCT
TTTRTATGTGGSCGTTMAGGCCTYRRKACTCTMAAGCTAGTAACAAGCTAAGCGCTCTAT
CCAGCGAGCATCCATCTACTTCCCCCGCCACCGGGGTGGCGAGGCGGGGGAAAGCCCCGG
CAGGCTGTTAGCCTACTTCTTTAGATTTGCAATCTAACATGTGGTACACCACAGAGCTGA
TAAGGAGAGGACTTAAACCTCTGTCCATGGAGCTACAATCCACCGCTTAGGCGCTCAGCC
ACCCTACCTGTGGCAATCACACGATGATTTTTCTCAACCAACCACAAAGACATTGGCACC
CTCTATTTAGTATTTGGTGCCTGAGCCGGAATAGTCGGCACCGCCCTAAGTCTCTTGATT
CGAGCAGAACTCAGCCAGCCTGGCGCCCTTCTGGGAGATGACCAAATTTATAACGTAATT
GTTACAGCCCATGCCTTCGTCATAATTTTCTTTATAGTCATACCGATTATGATCGGCGGC
TTTGGAAACTGATTAATTCCTCTTATAATCGGGGCCCCCGACATAGCATTCCCCCGAATG
AATAACATAAGTTTTTGACTTCTCCCTCCCTCCTTTCTTCTCCTCCTGGCCTCATCTGGA
GTTGAAGCCGGCGCTGGCACCGGATGAACAGTCTACCCCCCTCTAGCAGGTAATCTTGCC
CACGCAGGAGCTTCCGTTGACTTAACTATTTTTTCCCTCCATTTGGCTGGTATTTCTTCA
ATTCTTGGGGCCATTAATTTTATTACAACCATTATTAATATAAAACCCCCAGCTATCTCT
CAGTATCAAACCCCACTTTTTGTTTGAGCTGTATTAGTCACTGCCGTCCTTTTGTTACTC
TCCCTCCCTGTTCTAGCAGCAGGCATTACCATACTACTTACAGACCGAAATCTAAATACC
ACTTTCTTTGACCCGGCAGGCGGAGGAGACCCAATCTTGTACCAACATCTCTTTTGGTTC
TTTGGCCATCCAGAAGTCTATATTCTCATTCTCCCAGGCTTTGGTATAATTTCACACATC
GTTGCATACTACTCTGGCAAAAAAGAACCTTTCGGGTACATAGGAATAGTCTGAGCATAW
GCCCTA

>F011_P.B. Prego_Kampai D02_04.ab1
TTAMRGCCYTSRRKATYCCTMAAAGGTTTAGTTAACAGCTAAGCGCCCAAACCCAGCGAG
CATCCGTCTACCTTTCCCCGCCTTTTAAAAAAAGGAAGGCGGGGAAAGCCCCGGCAGACG
CTAGTCTGCTCCTTAAGATTTGCAATCTTACATGTCAATACACCTCAAGGCTTGATAAGA
AGAGGACTCAAACCTCTGTATATGGGGCTACAATCCACCGCTTAACTCAGCCATCCTACC
TGTGGCAATCACACGTTGATTTTTCTCTACCAATCACAAAGATATTGGCACCCTGTATCT
CGTATTCGGTGCATGAGCTGGTATAGTGGGGACAGCCCTAAGCCTCCTCATCCGAGCTGA
ACTAAGCCAACCAGGCGCCCTTCTCGGAGACGACCAAATTTATAATGTAATCGTTACGGC
ACACGCCTTCGTAATAATCTTCTTTATAGTAATACCAGTCATGATCGGAGGATTTGGGAA
CTGACTTATCCCTCTAATAATTGGAGCCCCCGACATAGCATTCCCTCGAATGAATAACAT
AAGCTTTTGACTTCTGCCTCCATCCTTCCTCCTGCTATTAGCCTCTTCAGGAGTTGAAGC
CGGAGCTGGAACCGGGTGGACAGTATACCCTCCCCTGGCCGGTAATTTAGCCCATGCTGG
AGCATCCGTTGACCTAACCATTTTTTCCCTGCACTTAGCAGGGATCTCCTCAATCCTCGG
GGCCATTAATTTTATTACAACAATTATTAACATAAAACCCGCAGCCATCTCCCAATACCA
AACACCCCTGTTTGTATGGGCCGTTCTAATTACAGCCGTCCTACTTCTATTATCCCTCCC
AGTCCTAGCTGCCGGAATTACAATACTACTTACAGACCGAAACCTTAACACAACCTTTTT
TGACCCTGCAGGTGGAGGAGACCCAATCCTCTACCAACACTTATTTTGATTCTTTGGCCA
CCCAGAAGTATATATTCTTATTCTTCCAGGATTCGGTATGATTTCTCACATTGTTGCCTA
TTACTCAGGCAAAAAAGAACCTTTCGGATACATAGGAATAGTCCKAGYCATAYGCWTKCG

>F012_Salm�o_Kampai E02_05.ab1
ATCCTCCYTTGTCTCCGCAAAAAGGAKARGARGGRKTKCTCTCGCSCRYAAKAAGAGCGG
GYTWAGGCSGTKTAAACAMAMCCTGTGTTGTGTGGGGTGGGCTTATRTSRCYCYTSSCYT
CACCAGTTTAGTTAACAGCTAAGCGCTCTATCCAGCGAGCATCCATCTACTTTCCCCCGC
CACCGGGGTGGCGAGGCGGGGGAAAGCCCCGGCAGGCTGTTAGCCTACTTCTTTAGATTT
GCAATCTAACATGTGGTACACCACAGAGCTGATAAGGAGAGGACTTAAACCTCTGTCCAT
GGAGCTACAATCCACCGCTTAGGCGCTCAGCCACCCTACCTGTGGCAATCACACGATGAT
TTTTCTCAACCAACCACAAAGACATTGGCACCCTCTATTTAGTATTTGGTGCCTGAGCCG
GAATAGTCGGCACCGCCCTAAGTCTCTTGATTCGAGCAGAACTCAGCCAGCCTGGCGCCC
TTCTGGGAGATGACCAAATTTATAACGTAATTGTTACAGCCCATGCCTTCGTCATAATTT
TCTTTATAGTCATACCGATTATGATCGGCGGCTTTGGAAACTGATTAATTCCTCTTATAA
TCGGGGCCCCCGACATAGCATTCCCCCGAATGAATAACATAAGTTTTTGACTTCTCCCTC
CCTCCTTTCTTCTCCTCCTGGCCTCATCTGGAGTTGAAGCCGGCGCTGGCACCGGATGAA
CAGTCTACCCCCCTCTAGCAGGTAATCTTGCCCACGCAGGAGCTTCCGTTGACTTAACTA
TTTTTTCCCTCCATTTGGCTGGTATTTCTTCAATTCTTGGGGCCATTAATTTTATTACAA
CCATTATTAATATAAAACCCCCAGCTATCTCTCAGTATCAAACCCCACTTTTTGTTTGAG
CTGTATTAGTCACTGCCGTCCTTTTGTTACTCTCCCTCCCTGTTCTAGCAGCAGGCATTA
CCATACTACTTACAGACCGAAATCTAAATACCACTTTCTTTGACCCGGCAGGCGGAGGAG
ACCCAATCTTGTACCAACATCTCTTTTGGTTCTTTGGCCATCCAGAAGTCTATATTCTCA
TTCTCCCAGGCTTTGGTATAATTTCACACATCGTTGCATACTACTCTGGCAAAAAAGAAC
CTTTCGGGTACATAGGAATAGTCTGAGCTATAWGCCMTA

>F013_Atum_Kampai F02_06.ab1
GGGTAARGSCYCYKWSKRYWYYYCTMAAGGTTTAGTTAACAGCTAAGCGCCCAAACCAGC
GAGCATCCGTCTAACCTTTCCCCGCCTTTTAAAAAAGGGAGGCGGGGAAAGCCCCGGCAG
ACGGTTAGTCTGCTCCTTAAGATTTGCAATCTTACATGTCAATACACCTCAGGGCTTGGT
AAGAAGAGGGCTCAAACCTCTGTATATGGGGCTACAATCCACCGCTTAACTCAGCCATCC
TACCTGTGGCAATCACACGCTGATTTTTCTCAACCAACCATAAAGACATCGGCACCCTCT
ATCTAGTATTCGGTGCATGAGCTGGAATAGTTGGCACGGCCTTAAGCTTGCTCATCCGAG
CTGAACTAAGCCAACCAGGTGCCCTTCTTGGGGACGACCAGATCTACAATGTAATCGTTA
CGGCCCATGCCTTCGTAATGATTTTCTTTATAGTAATACCAATTATGATTGGAGGATTTG
GAAACTGACTTATTCCTCTAATGATCGGAGCCCCCGACATGGCATTCCCACGAATGAACA
ACATGAGCTTCTGACTCCTTCCCCCCTCTTTCCTTCTGCTCCTAGCTTCTTCAGGAGTTG
AGGCTGGAGCCGGAACCGGTTGAACAGTCTACCCTCCCCTTGCCGGCAACCTGGCCCACG
CAGGGGCATCAGTTGACCTAACTATTTTCTCACTCCACTTAGCAGGGGTTTCCTCAATTC
TTGGGGCAATTAACTTCATCACAACAATTATCAATATGAAACCTGCAGCTATTTCTCAGT
ATCAAACACCACTGTTTGTATGAGCTGTACTAATTACAGCTGTTCTTCTCCTACTTTCCC
TTCCAGTCCTTGCCGCTGGTATTACAATGCTCCTTACAGACCGAAACCTAAATACAACCT
TCTTCGACCCTGCAGGAGGGGGAGACCCAATCCTTTACCAACACCTATTCTGATTCTTTG
GACATCCAGAAGTCTACATTCTTATTCTTCCCGGATTCGGAATAATCTCCCACATTGTTG
CCTACTACTCAGGTAAAAAAGAACCTTTCGGCTACATGGGTATGGTATGAGCCCMATRAK
GCCMMWCCSMA

>F014_Atum_Kampai G02_07.ab1
CCTTTATATAAAATCGGCGGAAAGTAAGAGATGCTCGYGGTTGGCCGTTAGCTGTACCTA
AAACCTTGGTTAKKMKGGAGTGTTAGGCCTCGAGWTCCTMAAGCTTAGTAACAGCTAAGC
GCCCAACCAGCGAGCATCCGTCTAACCTTTTCCCGCTTTAAAAAAGGGAGGCGGGGAAAG
CCCCGGCAGACGGTTAGTCTGCTCCTTAAGATTTGCAATCTTACATGTCAATACACCTCA
GGGCTTGGTAAGAAGAGGGCTCAAACCTCTGTATATGGGGCTACAATCCACCGCTTAACT
CAGCCATCCTACCTGTGGCAATCACACGCTGATTTTTCTCAACCAACCATAAAGACATCG
GCACCCTCTATCTAGTATTCGGTGCATGAGCTGGAATAGTTGGCACGGCCTTAAGCTTGC
TCATCCGAGCTGAACTAAGCCAACCAGGTGCCCTTCTTGGGGACGACCAGATCTACAATG
TAATCGTTACGGCCCATGCCTTCGTAATGATTTTCTTTATAGTAATACCAATTATGATTG
GAGGATTTGGAAACTGACTTATTCCTCTAATGATCGGAGCCCCCGACATGGCATTCCCAC
GAATGAACAACATGAGCTTCTGACTCCTTCCCCCCTCTTTCCTTCTGCTCCTAGCTTCTT
CAGGAGTTGAGGCTGGAGCCGGAACCGGTTGAACAGTCTACCCTCCCCTTGCCGGCAACC
TGGCCCACGCAGGGGCATCAGTTGACCTAACTATTTTCTCACTCCACTTAGCAGGGGTTT
CCTCAATTCTTGGGGCAATTAACTTCATCACAACAATTATCAATATGAAACCTGCAGCTA
TTTCTCAGTATCAAACACCACTGTTTGTATGAGCTGTACTAATTACAGCTGTTCTTCTCC
TACTTTCCCTTCCAGTCCTTGCCGCTGGTATTACAATGCTCCTTACAGACCGAAACCTAA
ATACAACCTTCTTCGACCCTGCAGGAGGGGGAGACCCAATCCTTTACCAACACCTATTCT
GATTCTTTGGACATCCAGAAGTCTACATTCTTATTCTTCCCGGATTCGGAATAATCTCCC
ACATTGTTGCCTACTACTCAGGTAAAAAAGAACCTWSGGCTACAYGGGTATAGGCYWCGM
TCCTACACMGGKA

>F015_P.B. Dourado_Japex BeiraMar Shop. H02_08.ab1
TWTWRTGRGGGGTKGTTGTTTKGMGMRAACAMTCCMAAATACTTKTATKRKRMGCKSSSC
SCGCCCCACCCAAGAGTATTTGATAASWMAWRAGCTGCACAACAGCGAGSAGTCWGTCGT
ATMTACTTYGCCCGCTWTAAAAGRCGGGAGKMRRAGGAMMKCGGCAGSAGWYAGYCTAGY
CWSCTMSWWTWGRCWWTKCAAWCATRYAWRCAACTCACSKCAGTGYKKTRKRAGAAAGRR
KKYTMAACTCCTSTKYATRKGASKMYACWMYMCMSCKMWWMACTCAGCCATCCTACCTGT
GRCAAYYACACGCTGATTTTWCTCAACMAACCAYAAAGAYATYGGCACCCTYTATCTAGT
WTTCKGTGTCWTKAGCWGGAATAASWTGMACAGSYTTAAGTCTTGCTCATTCGAGCTGAA
YTAAGCCAGCCWGGGTCMCTTCTWGGRGAYGACCARAYCTAYAATGTCATCGTTACRGCM
CATGCCTTCGTAATRATTTTCTTTATAGTWATRCCAATTATGATYGGAGGMTTYGGRAAC
TGAYTWATYCCWCTAATGMTYGGMGCTCCYGAYATAGCATTCCCWCGAATRAAYAACATR
AGCTTYTGACTYCTTCCMCCMTCWTTYCTTCTSCTTCTAGCYTCTTCAGGRGTWGAAGCW
GGAGCMGGAACYGGTTGAACRGTCTACCCWCCTCTKGCSGGYAACYTRGCCCAYGCWGGG
GCCTCWGTAGAYYTAACAATTTTCTCMCTSCAYTTAGCMGGGGTWTCMTCAATTCTTGGG
GCAATYAAYTTYATYACAACWATTATYAATATRAAACCYSCMRCWGTWWCKMWRTAYCAA
AYWCCACTRTTYGTRTGAGCTGTACTAATTACAGCTGTWCTWCTACTMCTATCMCTTCCW
GTCCTWGCTGCKGGWATTACAATGCTGCTAACAGACCGAAMTTTAAATACARCYTTCTTY
GACCCWGCRGGAGGRGGRGAYCCWATCCTWTACCAACACCTRTTYTGATTCTTTGGRCAY
CCAGARGTCTACATTCTTATTCTYCCMGGATTCGGMATGATCTCCCACATTGTAGCTTCT
ASTGCGGKAAAAAAGAASCATGWCCTYGTACCTAYATGTACTCGTMCTACSAYYARGKCA

>F016_Salm�o_ Japex BeiraMar Shop. A03_01.ab1
ATTCCCCCGKGGGCGGGGGAATGGTAAGATGGATGCTCSCGATAGAGSGCTAGCKTAAAC
WWAAACCTTTGTGKARGGGGCGGTTATRSCYCSTYKSTTYCGYAAGTTTAGTACAGCTAA
GCGCTCTATCCAGCGAGCATCCATCTACTTTCCCCCGCCACCGGGGTGGCGAGGCGGGGG
AAAGCCCCGGCAGGCTGTTAGCCTACTTCTTTAGATTTGCAATCTAACATGTGGTACACC
ACAGAGCTGATAAGGAGAGGACTTAAACCTCTGTCCATGGAGCTACAATCCACCGCTTAG
GCGCTCAGCCACCCTACCTGTGGCAATCACACGATGATTTTTCTCAACCAACCACAAAGA
CATTGGCACCCTCTATTTAGTATTTGGTGCCTGAGCCGGAATAGTCGGCACCGCCCTAAG
TCTCTTGATTCGAGCAGAACTCAGCCAGCCTGGCGCCCTTCTGGGAGATGACCAAATTTA
TAACGTAATTGTTACAGCCCATGCCTTCGTCATAATTTTCTTTATAGTCATACCGATTAT
GATCGGCGGCTTTGGAAACTGATTAATTCCTCTTATAATCGGGGCCCCCGACATAGCATT
CCCCCGAATGAATAACATAAGTTTTTGACTTCTCCCTCCCTCCTTTCTTCTCCTCCTGGC
CTCATCTGGAGTTGAAGCCGGCGCTGGCACCGGATGAACAGTCTACCCCCCTCTAGCAGG
TAATCTTGCCCACGCAGGAGCTTCCGTTGACTTAACTATTTTTTCCCTCCATTTGGCTGG
TATTTCTTCAATTCTTGGGGCCATTAATTTTATTACAACCATTATTAATATAAAACCCCC
AGCTATCTCTCAGTATCAAACCCCACTTTTTGTTTGAGCTGTATTAGTCACTGCCGTCCT
TTTGTTACTCTCCCTCCCTGTTCTAGCAGCAGGCATTACCATACTACTTACAGACCGAAA
TCTAAATACCACTTTCTTTGACCCGGCAGGCGGAGGAGACCCAATCTTGTACCAACATCT
CTTTTGGTTCTTTGGCCATCCAGAAGTCTATATTCTCATTCTCCCAGGCTTTGGTATAAT
TTCACACATCGTTGCATACTACTCTGGCAAAAAAGAACCTTTCGGGTACATAGGAATAGT
CTGAGYYAYAAGCCCTC

>F017_Atum_Japex  Beira Mar Shopping B03_02.ab1
TTTARSGSCKCYSYSYRYYMTYYMCYAAAGTTTAGTTAACAGCTAAGCGCCAAACCAGCG
AGCATCCGTCTAACCTTTCCCCGCCTTTAAAAAAAGGGAGGCGGGGAAAGCCCCGGCAGA
CGGTTAGTCTGCTCCTTAAGATTTGCAATCTTACATGTCAATACACCTCAGGGCTTGGTA
AGAAGAGGGCTCAAACCTCTGTATATGGGGCTACAATCCACCGCTTAACTCAGCCATCCT
ACCTGTGGCAATCACACGCTGATTTTTCTCAACCAACCATAAAGACATCGGCACCCTCTA
TCTAGTATTCGGTGCATGAGCTGGAATAGTTGGCACGGCCTTAAGCTTGCTCATCCGAGC
TGAACTAAGCCAACCAGGTGCCCTTCTTGGGGACGACCAGATCTACAATGTAATCGTTAC
GGCCCATGCCTTCGTAATGATTTTCTTTATAGTAATACCAATTATGATTGGAGGATTTGG
AAACTGACTTATTCCTCTAATGATCGGAGCCCCCGACATGGCATTCCCACGAATGAACAA
CATGAGCTTCTGACTCCTTCCCCCCTCTTTCCTTCTGCTCCTAGCTTCTTCAGGAGTTGA
GGCTGGAGCCGGAACCGGTTGAACAGTCTACCCTCCCCTTGCCGGCAACCTGGCCCACGC
AGGGGCATCAGTTGACCTAACTATTTTCTCACTCCACTTAGCAGGGGTTTCCTCAATTCT
TGGGGCAATTAACTTCATCACAACAATTATCAATATGAAACCTGCAGCTATTTCTCAGTA
TCAAACACCACTGTTTGTATGAGCTGTACTAATTACAGCTGTTCTTCTCCTACTTTCCCT
TCCAGTCCTTGCCGCTGGTATTACAATGCTCCTTACAGACCGAAACCTAAATACAACCTT
CTTCGACCCTGCAGGAGGGGGAGACCCAATCCTTTACCAACACCTATTCTGATTCTTTGG
ACATCCAGAAGTCTACATTCTTATTCTTCCCGGATTCGGAATAATCTCCCACATTGTTGC
CTACTACTCAGGTAAAAAAGAACCTTTCGGCTACATGGGTATRGTMYGWSCWCATGAYGA
CMTASA

>F018_Salm�o_Chinaqui Beira Mar Shopping C03_03.ab1
CGGTGTCGGTGAWCCGGTARGATGATGCTTSCGGATAAGAGCGCTAGCTGTAACTAACCK
TTTGTATKAGCTAGCAGGCCTCCSAWYTCCTMACGTTAAGTAACAGCTAAGCGCTCTATC
CAGCGAGCATCCATCTACTTTCCCCCCGCCACCGGGGTGGCGAGGCGGGGGAAAGCCCCG
GCAGGCTGTTAGCCTACTTCTTTAGATTTGCAATCTAACATGTGGTACACCACAGAGCTG
ATAAGGAGAGGACTTAAACCTCTGTCCATGGAGCTACAATCCACCGCTTAGGCGCTCAGC
CACCCTACCTGTGGCAATCACACGATGATTTTTCTCAACCAACCACAAAGACATTGGCAC
CCTCTATTTAGTATTTGGTGCCTGAGCCGGAATAGTCGGCACCGCCCTAAGTCTCTTGAT
TCGAGCAGAACTCAGCCAGCCTGGCGCCCTTCTGGGAGATGACCAAATTTATAACGTAAT
TGTTACAGCCCATGCCTTCGTCATAATTTTCTTTATAGTCATACCGATTATGATCGGCGG
CTTTGGAAACTGATTAATTCCTCTTATAATCGGGGCCCCCGACATAGCATTCCCCCGAAT
GAATAACATAAGTTTTTGACTTCTCCCTCCCTCCTTTCTTCTCCTCCTGGCCTCATCTGG
AGTTGAAGCCGGCGCTGGCACCGGATGAACAGTCTACCCCCCTCTAGCAGGTAATCTTGC
CCACGCAGGAGCTTCCGTTGACTTAACTATTTTTTCCCTCCATTTGGCTGGTATTTCTTC
AATTCTTGGGGCCATTAATTTTATTACAACCATTATTAATATAAAACCCCCAGCTATCTC
TCAGTATCAAACCCCACTTTTTGTTTGAGCTGTATTAGTCACTGCCGTCCTTTTGTTACT
CTCCCTCCCTGTTCTAGCAGCAGGCATTACCATACTACTTACAGACCGAAATCTAAATAC
CACTTTCTTTGACCCGGCAGGCGGAGGAGACCCAATCTTGTACCAACATCTCTTTTGGTT
CTTTGGCCATCCAGAAGTCTATATTCTCATTCTCCCAGGCTTTGGTATAATTTCACACAT
CGTTGCATACTACTCTGGCAAAAAAGAACCTTTCGGGTACATAGGAATAGTCTGAGYYAT
AMGCCCTC

>F019_Salm�o_Chinaqui  D03_04.ab1
MTCCCYKGGTGGGCGGGGAAGGKTACGATGATGCTCGSCCGATARAGCGCTAGGCTGTAC
CTAAACGTTTGTTATKGGGCSTGGCAGGCYYSRTATCTMAAGTTAGTTAACAGCTAAGCG
CTCTATCCAGCGAGCATCCATCTACTTTCCCCCGCCACCGGGGTGGCGAGGCGGGGGAAA
GCCCCGGCAGGCTGTTAGCCTACTTCTTTAGATTTGCAATCTAACATGTGGTACACCACA
GAGCTGATAAGGAGAGGACTTAAACCTCTGTCCATGGAGCTACAATCCACCGCTTAGGCG
CTCAGCCACCCTACCTGTGGCAATCACACGATGATTTTTCTCAACCAACCACAAAGACAT
TGGCACCCTCTATTTAGTATTTGGTGCCTGAGCCGGAATAGTCGGCACCGCCCTAAGTCT
CTTGATTCGAGCAGAACTCAGCCAGCCTGGCGCCCTTCTGGGAGATGACCAAATTTATAA
CGTAATTGTTACAGCCCATGCCTTCGTCATAATTTTCTTTATAGTCATACCGATTATGAT
CGGCGGCTTTGGAAACTGATTAATTCCTCTTATAATCGGGGCCCCCGACATAGCATTCCC
CCGAATGAATAACATAAGTTTTTGACTTCTCCCTCCCTCCTTTCTTCTCCTCCTGGCCTC
ATCTGGAGTTGAAGCCGGCGCTGGCACCGGATGAACAGTCTACCCCCCTCTAGCAGGTAA
TCTTGCCCACGCAGGAGCTTCCGTTGACTTAACTATTTTTTCCCTCCATTTGGCTGGTAT
TTCTTCAATTCTTGGGGCCATTAATTTTATTACAACCATTATTAATATAAAACCCCCAGC
TATCTCTCAGTATCAAACCCCACTTTTTGTTTGAGCTGTATTAGTCACTGCCGTCCTTTT
GTTACTCTCCCTCCCTGTTCTAGCAGCAGGCATTACCATACTACTTACAGACCGAAATCT
AAATACCACTTTCTTTGACCCGGCAGGCGGAGGAGACCCAATCTTGTACCAACATCTCTT
TTGGTTCTTTGGCCATCCAGAAGTCTATATTCTCATTCTCCCAGGCTTTGGTATAATTTC
ACACATCGTTGCATACTACTCTGGCAAAAAAGAACCTTTCGGGTACATAGGAATAGTCTG
AGCTATGAWGCMTG

>F020_Salm�o Pal�cio da China E03_05.ab1
AGGCCCTCYSAKWYTYTCTACAAAGGTTTTAGTTAACAGCTAAGCGCTCTATCCAGCGAG
CATCCATCTACTTTCCCCCGCCACCGGGGTGGCGAGGCGGGGGAAAGCCCCGGCAGGCTG
TTAGCCTACTTCTTTAGATTTGCAATCTAACATGTGGTACACCACAGAGCTGATAAGGAG
AGGACTTAAACCTCTGTCCATGGAGCTACAATCCACCGCTTAGGCGCTCAGCCACCCTAC
CTGTGGCAATCACACGATGATTTTTCTCAACCAACCACAAAGACATTGGCACCCTCTATT
TAGTATTTGGTGCCTGAGCCGGAATAGTCGGCACCGCCCTAAGTCTCTTGATTCGAGCAG
AACTCAGCCAGCCTGGCGCCCTTCTGGGAGATGACCAAATTTATAACGTAATTGTTACAG
CCCATGCCTTCGTCATAATTTTCTTTATAGTCATACCGATTATGATCGGCGGCTTTGGAA
ACTGATTAATTCCTCTTATAATCGGGGCCCCCGACATAGCATTCCCCCGAATGAATAACA
TAAGTTTTTGACTTCTCCCTCCCTCCTTTCTTCTCCTCCTGGCCTCATCTGGAGTTGAAG
CCGGCGCTGGCACCGGATGAACAGTCTACCCCCCTCTAGCAGGTAATCTTGCCCACGCAG
GAGCTTCCGTTGACTTAACTATTTTTTCCCTCCATTTGGCTGGTATTTCTTCAATTCTTG
GGGCCATTAATTTTATTACAACCATTATTAATATAAAACCCCCAGCTATCTCTCAGTATC
AAACCCCACTTTTTGTTTGAGCTGTATTAGTCACTGCCGTCCTTTTGTTACTCTCCCTCC
CTGTTCTAGCAGCAGGCATTACCATACTACTTACAGACCGAAATCTAAATACCACTTTCT
TTGACCCGGCAGGCGGAGGAGACCCAATCTTGTACCAACATCTCTTTTGGTTCTTTGGCC
ATCCAGAAGTCTATATTCTCATTCTCCCAGGCTTTGGTATAATTTCACASATCGTTGCAT
ACTACTCTGGCAAAAAAGAACCTATCGGGTAYAYAGGAAAGTCCKAGYYAYAYMSCTCTC
G

>F021_Salm�o Pal�cio da ChinaF03_06.ab1
CAGGCCYYSMGWTYYTCTACAAACGTTTTAGTTAACAGCTAAGCGCTCTATCCAGCGAGC
ATCCATCTACTTTCCCCCCGCCACCGGGGGTGGCGAGGCGGGGAAAGCCCCGGCAGGCTG
TTAGCCTACTTCTTTAGATTTGCAATCTAACATGTGGTACACCACAGAGCTGATAAGGAG
AGGACTTAAACCTCTGTCCATGGAGCTACAATCCACCGCTTAGGCGCTCAGCCACCCTAC
CTGTGGCAATCACACGATGATTTTTCTCAACCAACCACAAAGACATTGGCACCCTCTATT
TAGTATTTGGTGCCTGAGCCGGAATAGTCGGCACCGCCCTAAGTCTCTTGATTCGAGCAG
AACTCAGCCAGCCTGGCGCCCTTCTGGGAGATGACCAAATTTATAACGTAATTGTTACAG
CCCATGCCTTCGTCATAATTTTCTTTATAGTCATACCGATTATGATCGGCGGCTTTGGAA
ACTGATTAATTCCTCTTATAATCGGGGCCCCCGACATAGCATTCCCCCGAATGAATAACA
TAAGTTTTTGACTTCTCCCTCCCTCCTTTCTTCTCCTCCTGGCCTCATCTGGAGTTGAAG
CCGGCGCTGGCACCGGATGAACAGTCTACCCCCCTCTAGCAGGTAATCTTGCCCACGCAG
GAGCTTCCGTTGACTTAACTATTTTTTCCCTCCATTTGGCTGGTATTTCTTCAATTCTTG
GGGCCATTAATTTTATTACAACCATTATTAATATAAAACCCCCAGCTATCTCTCAGTATC
AAACCCCACTTTTTGTTTGAGCTGTATTAGTCACTGCCGTCCTTTTGTTACTCTCCCTCC
CTGTTCTAGCAGCAGGCATTACCATACTACTTACAGACCGAAATCTAAATACCACTTTCT
TTGACCCGGCAGGCGGAGGAGACCCAATCTTGTACCAACATCTCTTTTGGTTCTTTGGCC
ATCCAGAAGTCTATATTCTCATTCTCCCAGGCTTTGGTATAATTTCACACATCGTTGCAT
ACTACTCTGGCAAAAAAGAACCTTTCGGGTACATAGGAATAGTMTGAGYTATGAWGCMTM
G
>P002_Abrotea_Peixaria Silveira H11_015_2015-03-26.ab1
CAACCTCCTGACAGTGTCAGGCTGCAATAGATGCTCTAGAGGTCTACTATCCGTAGCGAT
AAATGAACTGGCTATGTACTCGCGCGCGGCACTAGGAAATTGGAATATGTAGGAACACGC
ATATACGTACCTTTCTGTGTACCCATGACCAGCTCAAGACGAAGGGAGGCTGGCTCTATA
GTCTTACTAGGAATCGGGCGAGGGGGTTATGCACTGTCAATGGAGCGCCGCTAAGGAAGA
TTGAAAGACGCTCTCATAGATGTGAATGGGCATCCCGAGCTCACTTTAGTGATGATCTTT
CTTTAAATGCAATGCCCGTCCCTGAGGTGGGGGGTTCTGGAAACTGAAGGGTGCCTCTGA
CTGATTCAGGCCCGTAGACGTGCCCATTTTCCCCGGCTGAAACGAGGTCAGCTTCTGACT
GCTTGGCGGGGAGGATTCCTTCTCCCTCCTTTATTTCTTTTTGGGGGGGAAGCATGTGCA
GGTCCGGGGCTGCAACAATTTAAACCGGCCTCTAAGCTGTTAACCCAACCCCCTGCTGGG
GGGGTCGGGTCGATTTAAACAGATTTACTCCCCTCCGCTTGGGGGGGTGGGGAAATCAAT
TATTAGGGGGGATTTATCTTCTAAAAAAAAAATCATTCACATGAAACCCCCTTCCCTTTT
GTAAGGTTCAATCCGGCTGTTCGTTTGACCCCTTCTTGGGCCCAAAAATCTTCAAAGGGG
GGGGACCAAATTTTTTTTGGGTTCGGGAAAAACAAACCTCTTTTTTCCCCCCCAACCGAA
GGCCGGCCCTTTTTTTGCCCCGCAGGAGGACGAGACCCCAACATATATCTACACTTTTCC
GATCATTGGCCACCCGGAAGTTTATATTCTGGTATCCCAGGGTTGGGAATGATCTCCCAC
CTCGGGCTTTTTCACCCCCTTAAGAAAGAGCGGGGGGGAAAGTAGATGTAGGCTGACCGA
ATGATCGCCAATTCGC

>P003_Pescada_M Mmole_B03_003_2015-03-26.ab1
TTACTAAGTCTTTGCCATTTGAATGTTAAGACCGCTCAGAGGCTGGTATGAGAGATTCAC
TCGTTCTATGGGCCTACATGCAGCGCTAAGACTCAGCATCTACTATGCATCACACGTTGA
TGCTGTCCACCAACCACAAAGACATGGCACCCTCTACCTAATTTTTGGTGCATGAGCCGG
GATAGTGGGCACAGCTTTAAGCCTTTCTAATCCGAGCAGAGTTAAGTCAGCCCGGCGCGC
TCCTTGGAGATGACCAGGTCTATAACGTAATTGTTACAGCCCACGCCTTCGTTATGATTT
TCTTTATAGTAATGCCCATCATAATTGGAGGGTTCGGAAACTGACTAATCCCACTAATGA
TTGGAGCCCCCGACATAGCATTCCCCCGAATAAACAACATGAGCTTTTGGCTCTTGCCCC
CTTCTTTCCTCTTGCTTCTAACCTCTTCAGGGGTAGAAGCGGGAGCCGGAACCGGCTGAA
CAGTGTATCCCCCTCTCGCTGGCAACCTCGCACATGCGGGCGCCTCTGTCGACCTGGCCA
TCTTTTCCCTTCACCTCGCAGGTGTCTCATCAATTTTAGGGGCCATCAACTTTATTACCA
CCATTATTAACATGAAACCCCCTGCCATCTCTCAGTATCAAACGCCTCTGTTTGTGTGAG
CCGTTTTAATTACAGCCGTCCTTCTACTACTTTCACTTCCTGTCTTGGCCGCCGGCATTA
CAATGCTTCTAACAGACCGCAACCTAAACACAACCTTCTTCGACCCAGCAGGAGGGGGTG
ATCCAATTCTTTATCAACATTTATTCTGATTCTTCGGGCACCCAGAAGTATATATTCTGA
TTCTCCCAGGATTCGGCATGGTCTCCCACATCGTTGCCTACTACGCGGGTAAAAAAGAGC
CTTTCGGCTACATAGGAATGGTCTGAGCTATGATGCCATCGACT

>P004_Pescada M�Mole_Peixaria Silkveira D10_008_2015-03-26.ab1
GATTTTGCGGCAATTCTGAATATGTTAAAGAACACCTTCAGAGCCTGTAGAGAGATTTCA
TCTCTGTTCTATGGGGCTACAATCCACCGCTAGACTCAGCCATCTTACCTATGGCAATCA
CACGTTGATTCTTTTCCACCCAACCCACAAAGACATTGGCACCCTCTACCTAATTTTTGG
TGCATGAGCCGGGATAGTGGGCACAGCTTTAAGCCTTCTAATCCGAGCAGAGTTAAGTCA
ACCCGGCGCGCTCCTTGGAGATGACCAGGTCTATAACGTAATTGTTACAGCCCACGCCTT
CGTTATGATTTTCTTTATAGTAATGCCCATCATAATTGGAGGGTTCGGAAACTGACTAAT
CCCACTAATGATTGGAGCCCCCGACATAGCATTCCCCCGAATAAACAACATGAGCTTTTG
GCTCTTGCCCCCTTCTTTCCTCTTGCTTCTAACCTCTTCAGGGGTAGAAGCGGGAGCCGG
AACCGGCTGAACAGTGTATCCCCCACTCGCTGGCAACCTCGCACATGCGGGCGCCTCTGT
CGACCTGGCCATCTTTTCCCTTCACCTCGCAGGTGTCTCATCAATTTTAGGGGCTATCAA
CTTTATTACCACCATTATTAACATGAAACCCCCTGCCATCTCTCAGTATCAAACGCCTCT
GTTTGTGTGAGCCGTTTTAATTACAGCCGTCCTTCTACTACTTTCACTCCCTGTCTTGGC
CGCCGGCATTACAATGCTTCTAACAGACCGCAACCTAAACACAACCTTCTTCGACCCAGC
AGGAGGGGGTGATCCAATTCTTTATCAACACTTATTCTGATTCTTCGGGCACCCAGAAGT
ATATATTCTGATTCTCCCAGGATTCGGCATGGTCTCCCACATCGTTGCCTACTACGCGGG
TAAAAAAGAGCCTTTCGGCTACATAGGAATGGCCTGACACTATGATAGCACTCCGAC

>P007_Cacao_mangona_Peixaria Silveira_A03_001_2015-03-26.ab1
TATGACAACTTTCTCAAACAGTAAACAAGGCTAACTTCAAGGCTTGGATAAGGAAACGAT
TTTGACCTCGTTAACGAGCTACAATCGCGCTTATTCTCAGCCATCTTACCTGTGGCAACT
AATCGTTGACTATTTTCTACTAACCACAAAGATATTGGCACCCTTTACCTAATTTTTGGT
GCATGAGCAGGTATAGTTGGGACAGCCCTAAGCCTCCTAATTCGAGCTGAACTTGGGCAA
CCTGGATCTCTTTTAGGAGATGATCAGATTTATAATGTAATTGTAACCGCCCACGCTTTT
GTAATAATCTTTTTTATGGTTATACCAATCATAATTGGTGGTTTCGGAAATTGACTAGTT
CCTTTAATAATTGGAGCACCAGATATAGCCTTCCCACGAATAAATAACATAAGCTTCTGA
CTTCTTCCACCATCATTTCTTCTCCTCCTCGCCTCTGCTGGAGTTGAAGCCGGAGCAGGT
ACTGGTTGAACAGTTTATCCTCCATTAGCTAGTAACCTAGCACATGCTGGACCATCTGTT
GATTTAGCTATTTTCTCTCTTCACTTAGCCGGTATTTCATCAATTTTAGCTTCAATTAAC
TTTATTACAACCATTATTAATATAAAACCACCAGCCATTTCCCAATATCAAACACCATTA
TTTGTTTGATCTATTCTTGTAACCACTATTCTTCTTCTCCTAGCACTTCCAGTTCTTGCA
GCAGGTATTACAATATTACTTACAGATCGTAACCTTAATACTACATTCTTTGACCCTGCA
GGTGGAGGAGATCCAATCCTTTATCAGCACTTATTTTGATTTTTTGGTCATCCTGAAGTT
TATATCTTAATTTTACCTGGTTTCGGAATAATCTCACATGTAGTAGCCTATTATTCAGGT
AAGAAAGAACCCTTTGGATATATGGGTATAGTTGAGCAATAAAGCAATGACTAGCTAGTT
TTATTATTG

>P008_Cacao_mangona_Peixaria Silveira_D03_007_2015-03-26.ab1
ATATTTCGGCCAATTCCAACCGGTAAACCAGCTAACTCCATGCTTTGATATGACACGACT
GTGACCTCCGTAACGAGCTACATCCGCGCTTATTCTCAGCCATCTACTGTGGCAATAATC
GTTGACTATTTCTACTAACCACAAGATATTGGCACCCTTTACCTAATTTTTGGTGCATGA
GCAGGTATAGTTGGGACAGCCCTAAGCCTCCTAATTCGAGCTGAACTTGGGCAACCTGGA
TCTCTTTTAGGAGATGATCAGATTTATAATGTAATTGTAACCGCCCACGCTTTTGTAATA
ATCTTTTTTATGGTTATACCAATCATAATTGGTGGTTTCGGAAATTGACTAGTTCCTTTA
ATAATTGGAGCACCAGATATAGCCTTCCCACGAATAAATAACATAAGCTTCTGACTTCTT
CCACCATCATTTCTTCTCCTCCTCGCCTCTGCTGGAGTTGAAGCCGGAGCAGGTACTGGT
TGAACAGTTTATCCTCCATTAGCTAGTAACCTAGCACATGCTGGACCATCTGTTGATTTA
GCTATTTTCTCTCTTCACTTAGCCGGTATTTCATCAATTTTAGCTTCAATTAACTTTATT
ACAACCATTATTAATATAAAACCACCAGCCATTTCCCAATATCAAACACCATTATTTGTT
TGATCTATTCTTGTAACCACTATTCTTCTTCTCCTAGCACTTCCAGTTCTTGCAGCAGGT
ATTACAATATTACTTACAGATCGTAACCTTAATACTACATTCTTTGACCCTGCAGGTGGA
GGAGATCCAATCCTTTATCAGCACTTATTTTGATTTTTTGGTCATCCTGAAGTTTATATC
TTAATTTTACCTGGTTTCGGAATAATCTCACATGTAGTAGCCTATTATTCAGGTAAGAAA
GAACCCTTTGGATATATGGGTATAGTTGAGCAATAAAGCAACTGACG

>P009_Gordinho_Peixaria Silveira B07_02.ab1
TGGGGTWTRGCSYYYGMKCYYYCTMAAGGTTTAGTTAACAGCTAAGCGCTCAACCAGCGA
GCATCTACCTACTCTTTCCCCGCCTTTCCAAGAAGAAGGCGGGGAAAGCCCCGGCAGATG
AATAGTCTGCTCCTTGAAATTTGCAATTTCATGTGACAAACACTTCGGAGCTTAGTAAGA
AGAGGGCTCAAACCTCTGTATATGGGGCTACAATCCACCGCTTACTCAGCCATCTTACCT
GTGGCCATTTATCGTTGATTTTTCTCGACTAATCATAAAGACATCGGCACCCTTTATCTA
GTATTTGGTGCTTGAGCTGGTATAGTAGGTACAGCTTTAAGCCTACTCATCCGAGCTGAA
CTGAACCAACCAGGCGCCCTCCTTGGGGACGATCAAATTTATAATGTAATTGTTACGGCG
CATGCCTTTGTAATAATCTTCTTTATAGTAATGCCAATTATAATTGGGGGTTTTGGAAAC
TGATTAATTCCCCTAATAATCGGCGCCCCTGATATAGCATTTCCTCGAATAAACAACATA
AGCTTCTGACTTCTCCCCCCTTCTTTCCTGCTACTTTTAGCCTCTTCTGGGGTTGAGGCA
GGCGCCGGAACTGGTTGAACAGTTTATCCACCATTAGCTGGTAACCTAGCTCACGCTGGG
GCATCTGTTGATTTGACTATTTTCTCCTTACATTTAGCAGGTATTTCTTCTATTCTAGGA
GCTATTAATTTCATCACAACAATTATTAATATGAAACCTGCAGCTATTTCCCAATATCAA
ACACCTCTATTCGTCTGGGCCGTTTTAATTACTGCTGTCCTTCTCCTTCTATCCCTACCA
GTACTCGCCGCTGGAATCACTATACTTCTAACAGACCGAAACTTAAACACGACCTTCTTT
GATCCTGCCGGTGGAGGAGATCCCATCCTCTACCAGCACCTCTTCTGGTTCTTTGGCCAC
CCTGAAGTATACATTCTTATTCTCCCAGGGTTTGGTATAATTTCCCACATTGTTGCTTAT
TACTCAGGTAAAAAAGAACYTWKKSSGYRTAYAGKAKSTATACKAGMTCGTACRAMCGTA
G

>P010_Gordinho_Peixaria Silveira_A11_001_2015-03-26.ab1
GCTCTCCCTTGAAATTTGGCAATTCATGTGACAAACACTCGAGCTAAGTAGAGAGCTCAA
CCTCTGTATATGGGCTACATCACGCTACTCAGCCATCTACCTGTGCCATTATCGTTGATT
TTTCTCGACTAATCATAAAGACATCGGCACCCTTTATCTAGTATTTGGTGCTTGAGCTGG
TATAGTAGGTACAGCTTTAAGCCTACTCATCCGAGCTGAACTGAACCAACCAGGCGCCCT
CCTTGGGGACGATCAAATTTATAATGTAATTGTTACGGCGCATGCCTTTGTAATAATCTT
CTTTATAGTAATGCCAATTATAATTGGGGGTTTTGGAAACTGATTAATTCCCCTAATAAT
CGGCGCCCCTGATATAGCATTTCCTCGAATAAACAACATAAGCTTCTGACTTCTCCCCCC
TTCTTTCCTGCTACTTTTAGCCTCTTCTGGGGTTGAGGCAGGCGCCGGAACTGGTTGAAC
AGTTTATCCACCATTAGCTGGTAACCTAGCTCACGCTGGGGCATCTGTTGATTTGACTAT
TTTCTCCTTACATTTAGCAGGTATTTCTTCTATTCTAGGAGCTATTAATTTCATCACAAC
AATTATTAATATGAAACCTGCAGCTATTTCCCAATATCAAACACCTCTATTCGTCTGGGC
CGTTTTAATTACTGCTGTCCTTCTCCTTCTATCCCTACCAGTACTCGCCGCTGGAATCAC
TATACTTCTAACAGACCGAAACTTAAACACGACCTTCTTTGATCCTGCCGGTGGAGGAGA
TCCCATCCTCTACCAGCACCTCTTCTGGTTCTTTGGCCACCCTGAAGTATACATTCTTAT
TCTCCCAGGGTTTGGTATAATTTCCCACATTGTTGCTTATTACTCAGGTAAAAAAGAACC
TTTTGGGTATATAGGTAATAGTATGAGCTATAAAGCCATGGCCT

>P011_Salm�o_Peixaria Silveira C07_03.ab1
AAGGCCCYTCSRWYYYCTACAAAGGTTTAGTAAACAGCTAAGCGCTCTATCCAGCGAGCA
TCCATCTACTTTCCCCCGCCACCGGGGTGGCGAGGCGGGGGAAAGCCCCGGCAGGCTGTT
AGCCTACTTCTTTAGATTTGCAATCTAACATGTGGTACACCACAGAGCTGATAAGGAGAG
GACTTAAACCTCTGTCCATGGAGCTACAATCCACCGCTTAGGCGCTCAGCCACCCTACCT
GTGGCAATCACACGATGATTTTTCTCAACCAACCACAAAGACATTGGCACCCTCTATTTA
GTATTTGGTGCCTGAGCCGGAATAGTCGGCACCGCCCTAAGTCTCTTGATTCGAGCAGAA
CTCAGCCAGCCTGGCGCCCTTCTGGGAGATGACCAAATTTATAACGTAATTGTTACAGCC
CATGCCTTCGTCATAATTTTCTTTATAGTCATACCGATTATGATCGGCGGCTTTGGAAAC
TGATTAATTCCTCTTATAATCGGGGCCCCCGACATAGCATTCCCCCGAATGAATAACATA
AGTTTTTGACTTCTCCCTCCCTCCTTTCTTCTCCTCCTGGCCTCATCTGGAGTTGAAGCC
GGCGCTGGCACCGGATGAACAGTCTACCCCCCTCTAGCAGGTAATCTTGCCCACGCAGGA
GCTTCCGTTGACTTAACTATTTTTTCCCTCCATTTGGCTGGTATTTCTTCAATTCTTGGG
GCCATTAATTTTATTACAACCATTATTAATATAAAACCCCCAGCTATCTCTCAGTATCAA
ACCCCACTTTTTGTTTGAGCTGTATTAGTCACTGCCGTCCTTTTGTTACTCTCCCTCCCT
GTTCTAGCAGCAGGCATTACCATACTACTTACAGACCGAAATCTAAATACCACTTTCTTT
GACCCGGCAGGCGGAGGAGACCCAATCTTGTACCAACATCTCTTTTGGTTCTTTGGCCAT
CCAGAAGTCTATATTCTCATTCTCCCAGGCTTTGGTATAATTTCAMACATCGTTGCATAC
TACTCTGGCAAAAAAGAACCTAKCSSGTRCAYAKGASAGTACGAGATCRTACAAAMCGTA
G

>P012_Salmao_Peixaria Silveira_E03_009_2015-03-26.ab1
GCGTTTTTGAGCAAATGCTAAACCATCATGTAACACACACAGAGCGTGATATGATAGACG
TGAATCTAACTGTCTCCATGATGCTAGCAATTACACTGCTCAGCTGACTCAGCCACTCCT
ACTGTGCAATCACATCGATGATTTTTTCTCAACCTAACCACAAAGACATGGCACCCTCTA
TCTAGTATTTGGTGCTGAGCCGGGAATAGTAGGCACAGCCCTAAGTCTCTTGATTCGAGC
AGAACTCAGCCAGCCTGGCGCCCTTCTGGGAGATGATCAAATTTATAACGTAATTGTTAC
AGCGCATGCCTTCGTCATAATTTTCTTTATAGTCATACCGATTATGATCGGCGGCTTTGG
AAACTGATTAATTCCTCTTATAATCGGGGCCCCCGACATAGCATTCCCCCGAATGAATAA
CATAAGTTTTTGACTTCTCCCTCCCTCCTTTCTTCTCCTCCTGGCCTCATCTGGAGTTGA
AGCCGGCGCTGGCACCGGATGAACAGTTTACCCCCCTTTAGCAGGTAATCTAGCCCACGC
AGGAGCTTCCGTTGATTTAACTATTTTTTCCCTCCATTTGGCTGGTATTTCTTCAATTCT
TGGGGCCATTAATTTTATTACAACCATTATTAATATAAAACCCCCAGCTATCTCTCAGTA
TCAAACCCCACTTTTTGTTTGAGCTGTATTAGTCACTGCCGTCCTTTTGTTACTCTCCCT
CCCTGTTCTAGCAGCAGGCATTACCATACTACTTACAGACCGAAATCTAAATACCACTTT
CTTTGACCCGGCAGGCGGAGGAGACCCAATCTTGTACCAACATCTCTTTTGGTTCTTTGG
CCATCCAGAAGTCTATATTCTCATTCTCCCAGGCTTTGGTATAATTTCACACATCGTTGC
ATACTACTCTGGCAAAAAAGAACCTTTCGGGTACATAGGAATAGTCTGAGCTATAAGCCC
ATTCGTT

>P014_Linguado_Peixaria Oliveira_F03_011_2015-03-26.ab1
CCCTCTAACATACCTGAGAATTCTGCCAATCCTAACCGTGTAACACCCAAGCTGTAGAGA
GGCTCAACTTCGTCTATGCGGCTACAATCACGCTTAACTCAGCATCTTACTGTGCATCAC
ACGTTGATTTTTCTCGACCAATCACAAAGACATCGGCACCCTTTATCTCGTATTTGGTGC
TGAGCCGGGAATAGTGGGGACAGCCCTAAGCCTCTTTATTCGGGCAGAACTTAGCCAACC
TGGCGCCCTCCTGGGGGACGACCAGATCTATAACGTAATCGTTACCGCACACGCCTTTGT
AATAATCTTTTTCATAGTAATACCAATTATAATTGGGGGTTTCGGGAACTGACTTATCCC
CCTAATAATTGGCGCCCCCGATATAGCATTCCCTCGAATAAACAACATAAGCTTCTGACT
ATTACCCCCCTCATTCCTTCTTCTTTTAGCTTCTTCAGGCGTAGAAGCTGGGGCTGGAAC
CGGCTGAACTGTCTACCCCCCTCTAGCCAGCAACCTAGCCCATGCTGGGGCCTCTGTAGA
TCTAACTATCTTCTCGCTACACCTCGCAGGAATCTCTTCAATTCTCGGAGCCATCAACTT
CATCACCACCATTATCAACATGAAACCCACAACTGTAACCATGTACCAAATCCCGTTATT
TGTGTGGGCCGTGTTGATTACAGCCGTTCTCCTTCTCCTCTCCCTACCAGTCCTAGCCGC
TGGCATTACAATACTATTAACAGATCGGAATCTTAACACAACCTTCTTTGACCCTGCAGG
AGGTGGTGACCCGATCCTTTACCAACACCTATTCTGATTCTTTGGTCACCCTGAGGTCTA
TATTTTAATTCTCCCGGGCTTCGGAATAATTTCCCACATCGTTGCATACTACTCAGGAAA
GAAAGAACCGTTTGGTTACATAGGCATGGTGTGGGCTATGATGGCCATTGTTTG

>P017_Linguado_Peixaria Golfinho D07_04.ab1
TGCTAGGCCTYYGRTWTYCCTACAAAGGTTTAGTTAACAGCTAAGCGCCCAATCCAGCGA
GCATCTGTCTACTTTCCCCCGCCTAACCAGGCAGATAATAGGCGGGGAAAGCCCCGGTAG
GCGCTAGCCTACTTCTTTAGATTTGCAATCTAACGTGTAACACCCCAGGGCTTGGTAAGA
AGAGGACTCAAACCTCTGTCTATGGGGCTACAATCCACCGCTTAACTCAGCCATCCTACC
TGTGGCAATCACACGTTGATTTTTCTCGACCAATCACAAAGACATCGGCACCCTTTATCT
CGTATTTGGTGCCTGAGCCGGAATAGTGGGGACAGCCCTAAGCCTCCTTATTCGGGCAGA
ACTTAGCCAACCTGGCGCCCTCCTGGGGGACGACCAGATCTATAACGTAATCGTTACCGC
ACACGCCTTTGTAATAATCTTTTTCATAGTAATACCAATTATAATTGGGGGTTTCGGGAA
CTGACTTATCCCCCTAATAATTGGCGCCCCCGATATAGCATTCCCTCGAATAAACAACAT
AAGCTTCTGACTATTACCCCCCTCATTCCTTCTTCTTTTAGCTTCTTCAGGCGTAGAAGC
TGGGGCTGGAACCGGCTGAACTGTCTACCCCCCTCTAGCCAGCAACCTAGCCCATGCTGG
GGCCTCTGTAGATCTAACTATCTTCTCGCTACACCTCGCAGGAATCTCTTCAATTCTCGG
AGCCATCAACTTCATCACCACTATTATCAACATGAAACCCACAACTGTAACCATGTACCA
AATCCCGTTATTTGTATGGGCCGTGTTGATTACAGCCGTTCTCCTTCTCCTCTCCCTACC
AGTCCTAGCCGCTGGCATTACAATACTATTAACAGATCGGAATCTTAACACAACCTTCTT
TGACCCTGCAGGAGGTGGTGACCCGATCCTTTACCAACACCTATTCTGATTCTTTGGTCA
CCCTGAGGTCTATATTTTAATTCTCCCGGGCTTCGGAATAATTTCCCACATCGTTGCATA
CTACTCAGGAAAGAAAGAACTMRKKCGSTCRMWCMKRCRTAGTGTGAGATCATACRMMTS
GTAG

>P018_Linguado_Peixaria Golfinho_G03_013_2015-03-26.ab1
TCATAAGAGATTTGCCCACTCCTACCGTGTAGCACCCCAGGCCTGTAGATGAGACTCAAC
CTCGTCTATGGGGCTACAATCCACGCTTAACTCAGCCATCCTACCTGTGCAATCACACGT
TGACTTTTTCTCGAACCAATCACAAAGACATCGGCACCCTTTATCTCGTATTTGGTGCCT
GAGCCGGAATAGTGGGGACAGCCCTAAGCCTCTTTATTCGGGCAGAACTTAGCCAACCTG
GCGCCCTCCTGGGGGACGACCAGATCTATAACGTAATCGTTACCGCACACGCCTTTGTAA
TAATCTTTTTCATAGTAATACCAATTATAATTGGGGGTTTCGGGAACTGACTTATCCCCC
TAATAATTGGCGCCCCCGATATAGCATTCCCTCGAATAAACAACATAAGCTTCTGACTAT
TACCCCCCTCATTCCTTCTTCTTTTAGCTTCTTCAGGCGTAGAAGCTGGGGCTGGAACCG
GCTGAACTGTCTACCCCCCTCTAGCCAGCAACCTAGCCCATGCTGGGGCCTCTGTAGATC
TAACTATCTTCTCGCTACACCTCGCAGGAATCTCTTCAATTCTCGGAGCCATCAACTTCA
TCACCACTATTATCAACATGAAACCCACAACTGTAACCATGTACCAAATCCCGTTATTTG
TATGGGCCGTGTTGATTACAGCCGTTCTCCTTCTCCTCTCCCTACCAGTCCTAGCCGCTG
GCATTACAATACTATTAACAGATCGGAATCTTAACACAACCTTCTTTGACCCTGCAGGAG
GTGGTGACCCGATCCTTTACCAACACCTATTCTGATTCTTTGGTCACCCTGAGGTCTATA
TTTTAATTCTCCCGGGCTTCGGAATAATTTCCCACATCGTTGCATACTACTCAGGAAAGA
AAGAACCGTTTGGTTACATAGGCATGGTGTGGGCTATGATGCATGCTG

>P019_Pescada_Peixaria Golfinho_B04_004_2015-03-26.ab1
GGGCACATTCCTGAATATGTTAAGAACACCTCAGAGCTGTTAGAGAGGATTTCAACTCTG
TCTATGGGGCTACAATCACGGCTAAGACTCAGCCCATCTACTATGGCAATCACACGTTGA
TTCCTTTTCCACCAACCCACAAAGACATTGGCACCCTCTACCTAATTTTTGGTGCATGAG
CCGGGATAGTGGGCACAGCTTTAAGCCTTCTAATCCGAGCAGAGTTAAGTCAACCAGGCG
CGCTCCTTGGAGATGACCAGGTCTATAACGTAATTGTTACAGCCCACGCCTTCGTTATGA
TTTTCTTTATAGTAATGCCCATCATAATTGGAGGGTTCGGAAACTGACTAATCCCACTAA
TGATTGGAGCCCCCGACATAGCATTCCCCCGAATAAACAACATGAGCTTTTGGCTCTTGC
CCCCTTCTTTCCTCTTGCTTCTAACCTCTTCAGGGGTAGAAGCGGGAGCCGGAACCGGCT
GAACAGTGTATCCCCCACTCGCTGGCAACCTCGCACATGCGGGCGCCTCTGTCGACCTGG
CCATCTTTTCCCTTCACCTCGCAGGTGTCTCATCAATTTTAGGGGCTATCAACTTTATTA
CCACCATTATTAACATGAAACCCCCTGCCATCTCTCAGTATCAAACACCTCTGTTTGTGT
GAGCCGTTTTAATTACAGCCGTCCTTCTACTACTTTCACTTCCTGTCTTGGCCGCCGGCA
TTACAATGCTTCTAACAGACCGCAACCTAAACACAACCTTCTTCGACCCAGCAGGAGGAG
GTGATCCAATTCTTTATCAACATTTATTCTGATTCTTCGGACACCCAGAAGTATATATTC
TGATTCTCCCAGGGTTCGGCATGGTCTCCCACATCGTTGCCTACTACGCGGGTAAAAAAG
AGCCTTTCGGCTACATAGGAATGGTCTGAGCTATGATGCATTCGCT

>P021_Pescada_Peixaria Golfinho_B11_003_2015-03-26.ab1
GTGACAATCTTGACTATTGGTAAGATACCTCAGAGCTGGTAAGAAGAGATTCAACTCGTT
CTATGGGCTACATCACGCTAGACTCAGCCATCTTACTATGCAATCACACGTGATTCTTTT
CACCAACCACAAAGACATTGGCACCCTCTACCTAATTTTTGGTGCATGAGCCGGGATAGT
GGGCACAGCTTTAAGCCTTTCTAATCCGAGCAGAGTTAAGTCAACCAGGCGCGCTCCTTG
GAGATGACCAGGTCTATAACGTAATTGTTACAGCCCACGCCTTCGTTATGATTTTCTTTA
TAGTAATGCCCATCATAATTGGAGGGTTCGGAAACTGACTAATCCCACTAATGATTGGAG
CCCCCGACATAGCATTCCCCCGAATAAACAACATGAGCTTTTGGCTCTTGCCCCCTTCTT
TCCTCTTGCTTCTAACCTCTTCAGGGGTAGAAGCGGGAGCCGGAACCGGCTGAACAGTGT
ATCCCCCACTCGCTGGCAACCTCGCACATGCGGGCGCCTCTGTCGACCTGGCCATCTTTT
CCCTTCACCTCGCAGGTGTCTCATCAATTTTAGGGGCTATCAACTTTATTACCACCATTA
TTAACATGAAACCCCCTGCCATCTCTCAGTATCAAACACCTCTGTTTGTGTGAGCCGTTT
TAATTACAGCCGTCCTTCTACTACTTTCACTTCCTGTCTTGGCCGCCGGCATTACAATGC
TTCTAACAGACCGCAACCTAAACACAACCTTCTTCGACCCAGCAGGAGGAGGTGATCCAA
TTCTTTATCAACATTTATTCTGATTCTTCGGACACCCAGAAGTATATATTCTGATTCTCC
CAGGGTTCGGCATGGTCTCCCACATCGTTGCCTACTACGCGGGTAAAAAAGAGCCTTTCG
GCTACATAGGAATGGTCTGAGCTATGATGCCCTCCC

>P022_Salm�o_Peixaria Golfinho E07_05.ab1
TCAYATCTCCGCGCGWGGACGGRGGAAAAAGTAGAGATGMATTSCTSTGCKCGAYATAAG
TAGCGSCTYWTRGCKYGTAACGCAACTCTTTKTKTAGGGGGTAGTWGGCAGCYCMYWTCM
TYMACYAATGTTAGTAACAGCTAAGCGCTCTATCCCAGCGAGCATCCATCTACTTTCCCC
CCGCCACMGGGGTGGMGAGGCGGGGGAAAGCCCCGKCAGGCTGTTAGCCTACTTCTTTAG
ATTYRCAATCTAACATGTGGTACACCACAGAGCTGATAAGGAGAGGACTTAAACCTCTGT
CCATGGAGCTACAATCCACCGCTTAGGCGYTCAGCCACCCTACCTGTGGCAATCACACGA
TGATTTTTCTCAACCAACCACAAAGACATTGGCACCYTCTATTTAGTATTTGGTGCYTGA
GCCGGAATAGTCGGCACCGCCYTAAGTCTCTTGATTSGAGCAGAACTCAKCCAGCCKGGC
GCCYTTYTGGGAGATGACCAAATTTATAASGTAATTGTTMCAGCCCATSCYTTSGTCATA
ATTTTCTTWATAGTCATACCGATTATGATSGGSGGCTTTGGAAAYTGATTAATTCCTYTT
ATAATSGGGGCCCCCGACATAGCATTCCCCSGAATGAATAACATAAGTTTTTGACTTCTC
CCTCCCTCCTTTYTTCTCCTCCTGGCYTCATMKGGAGTKGAAGCSGGCGCKGGCMCSGGA
TGAMCAGTCTWCCCCCCTYTAGCAGGTAATYTTGCCCACGCAGGAGCTTCCGTTGACTTA
ACTATTTTTTCCCTCCATTTGGMKGGTATTTCTTCAATTYTKGGGGCCATTAATTTTATT
ACAACCATTATTAATATAAAACCCCCAGCTATCTCTCAGTATCAAACCCCACTTTTTGTT
TGAGCTGTGTTAGTCACTGCCGTCCTTTTGTTACTCTCCCTCCCTGTTCTAGCAGCAGGC
ATTACCATACTACTTACAGACCGAAATCTAAATACCACTTTCTTTGACCCGGCAGGCGGA
GGAGACCCAATCTTGTACCAACATCTCTTTTGGTTCTTTGGCCATCCAGAAGTMTATATT
CTCATTCTCCCAGGCTTTGGYATAATTTCACACATCGTTGCATACTACTCTGGCAAAAAA
GAACCTATCGGGTACATAGGAAAGTCCKMGTCAYAMGCCGTC

>P023_Salmao_Peixaria Golfinho_H03_015_2015-03-26.ab1
AGGTCAAGACACAGTCAAAGCGTAGACGAAACCCTCAAGGCTGGTAAGAGAGGATCACTC
GTCATGGACTTCAATCACCGCTTAAGCTCTAACGCACTCCCTCACTCTATGGCCAATTAC
ACGTGAGTATTTTCCACCAAACCCAAAAGAGCACATGGCACCCCTTTAATTAAGTATTGG
GCCCTGAGACCCGGGATAGGTGGGACAGCCTTAAACGTCTCTATACTGAGCAGGAGATTA
CGTCAACGCAGGCGCGCTCTCTGGAGAGTAGCCAGATACTATATACGTGAATTGTTACCA
GCACACAGCCCTTTCGGTAATGATTTTTCTTTATAAGTACTAGCCCAGTCATAAAATGGA
GGGCTCGGGAAACTGAATATCTCCATCTAATGATTGGAGCCCCCGACAAAGCAATCCCCC
GGATAGACTACATGAGCTTTTGGCTCTCTCCCCCCTCTTTCCTTTCTCTTCTAGCCTTTT
CAGGGATAGAAGCCGGAGCCGGACCCGGCTGAACCGTTTATCCCCCACTTGCCAGCAACT
TTGCCCATGGCGGGACCTCCGTTGACCTGACCATCTTTTCCCTTCCCCTTGCAGGGGTCT
CATCAATTTTAGGGGCTATCAAATTTATTACCACCCATTATTAATATAAAACCCCCAGCT
ATCTCTCAGTATCAAACCCCACTATTTGTATGAGCTGTGTTGGTCACAGCCGTCCTTTAG
TTACTCTCCCTCCCAGTTCTAGCAGCAGGCATTACCATACTATTTACAGATCGGAATCTT
AATACCACTTTCTTTGACCCGGCAGGAGGAGGAGACCCAATTCTGTACCAACATTTATTT
TGGTTCTCGGCCATCCAGAAGTATATATTCTCATTCTCCCAGGCTCGGCATAATTTCACA
CATCGTTGCATACTACTCGGGAAAAAAGAACCTTTCGGGTACATAGGAATAGTCTGAGCT
ATGATGCATCGCT

>P024_Cacao_Azul_Peixaria Golfinho_B12_004_2015-03-26.ab1
TCGGAGTTCACTAGGGATTACTCACGTGACCAATCAGTGCTATGCAGATGCATCGACACC
AGTATGATCACTAGTAGCAGATCAGTAGTCAGTAGTTGCTCGCACGGCAGCACGCATTGT
CTAGCGTACGACGTTAGCAGTTTCTATGCCTCTCCAACACAAGTGGTGTGGATATTTGCG
TGTTGCTGGAGGTGCATATAATACTGTGTTACTACAGCTAGGTGGATGCTAAAATGATGA
AATTCTAACTAGAGTGATGAGAGAAATAGCTTACATCACCAGCTGGCCCAGCATGATGCT
AGGTTTTCTAGCTAATGGCTAGATACTCTGTTCATCCAGTCACTGCTCCTGCTTCTACTC
CGGCTGAGGCGAGGTAGGCGAAGAAATGATGGTGGAAGCAGTCCGACTCCTTATGTTATT
TATCTCGTGGGAAGGCTAGAGGAGGTGCTCCAAGAACAGAAGGTCCTACTCAATCTCCGG
AACCCACCAAATGTGGGTGGGTTAGTCATTAAAGAGATTTTCTCTCATCCCTGGGCCGGG
TACACATCAATTTTAGCTTCAATTACCTCTAAAACGAGCATTAGTTATACAAAGTCCAGC
TCCATTTCGCAACCTCAAACCTGTTCATTCGATTGCTCTACACTCGTAAAAACTTTTGTT
CATGGTCTCGAATTTCTTGTTGTTGCTGCAAAATATTACAATGTTTCATTGCCACAGGTA
AGATGGCTGAGAATTCTTGGGCCCGATGTGTTGCCCCGTTTATCAAAAGTCTTTTCAGCA
CTTATTTTGATTTTTTGGTCAACCTGAAGTTTATATCTTAATTTTACCTGGTTTCGGAAT
AATCTCACATGTAGTAGCCTATCACCCAGGTCAGAAGCGGCGCGAGGAATATAAGAGAAT
AGTTCAGCAATAAAACAATTGC

>P025_Cacao_Azul_Peixaria Golfinho_A04_002_2015-03-26.ab1
GCCTGGAATTGGCAATTCCAACCGTAAACAGGCTACTCAGCCTATGGAAAGAAAGGATTT
GACCTCCTGTAAACGAGCTACATCGGCGCTTATTCTCAGCCATCTACCTGTGCAGTATCG
TTGACTATTTTCTACTAACCACAAGATATTGGCACCCTTTACCTAATTTTTGGTGCATGA
GCAGGTATAGTTGGGACAGCCCTAAGCCTCCTAATTCGAGCTGAACTTGGGCAACCTGGA
TCTCTTTTAGGAGATGATCAGATTTATAATGTAATTGTAACCGCCCACGCTTTTGTAATA
ATCTTTTTTATGGTTATACCAATCATAATTGGTGGTTTCGGAAATTGACTAGTTCCTTTA
ATAATTGGAGCACCAGATATAGCCTTCCCACGAATAAATAACATAAGCTTCTGACTTCTT
CCACCATCATTTCTTCTCCTCCTCGCCTCTGCTGGAGTTGAAGCCGGAGCAGGTACTGGT
TGAACAGTTTATCCTCCATTAGCTAGTAACCTAGCACATGCTGGACCATCTGTTGATTTA
GCTATTTTCTCTCTTCACTTAGCCGGTATTTCATCAATTTTAGCTTCAATTAACTTTATT
ACAACCATTATTAATATAAAACCACCAGCCATTTCCCAATATCAAACACCATTATTTGTT
TGATCTATTCTTGTAACCACTATTCTTCTTCTCCTAGCACTTCCAGTTCTTGCAGCAGGT
ATTACAATATTACTTACAGATCGTAACCTTAATACTACATTCTTTGACCCTGCAGGTGGA
GGAGATCCAATCCTTTATCAGCACTTATTTTGATTTTTTGGTCATCCTGAAGTTTATATC
TTAATTTTACCTGGTTTCGGAATAATCTCACATGTAGTAGCCTATTATTCAGGTAAGAAA
GAACCCTTTGGATATATGGGTATAGTTGAGCAATAAAGCAGTGACG

>P026_Garoupa_Peixaria Golfinho_C12_006_2015-03-26.ab1
GATATAAAACTATCACTCGCACTACTAGCTCACCGACGTACGAGTCGGAACTCGATGTAC
TCCGTCCACCTGAACTGCACGCGCCATAGCAAGTCAGAAGTTACGTTCGTGACGTTCTGA
CGCGATCGCTACTCGCCAGAACTAGACATGGCAGTAGACGCAGATAGCTGATTTTATGAC
TCAGCGCACACCTAAATCGTGGGAGAGGGCCTATTGTGATACTGGACTCGAGGATGTACT
ATGCACTAACTGGTATCTCTTATAATAAGACTGAAGAGATTAATAGATGTAGATTGTGAT
CCGAGCACACTTGAGTAAATATCTTTTTCATGGCAAGGCAAATCATATTTGAGGTTTCTG
GCAATTGACTAGTTCCTTTGATCATTCGGGCCCCTGGATATACCCTTCCCCCGGATAAAT
CACGTAAGCTTCTGACTGCTTCGCAGCAGCATTCCTTCTCCTTCTCGCTTTTGCTGGAGT
TGAAGCCGGATCAGGTGCGGGGTTGAACAGTTTAACCTACTTAATCTGGTAACCTACCCC
ACGCTGGACCATCGGTTGACTTAAAAAATTTACTCCCTTCACTTGGGCGGTATTTCATCA
ATTTTAGCTTCAATTAACTTTATAACAACCATTATTAATATAAAACCCCCAGCCATTTCC
CAATATCAAACACCATTATTTGTTTGATCTATTCTTGTAACCACTATTCTTCTTCTCCTA
GCACTTCCAGTTCTTGCAGCAGGTATTACAATATTCAACAGACGTACCTTAATACTAGAA
TCTTCGCCCTGCAGGTGGAGGAGATCCAATCCTTTATCAGCACTTATTTTGATTTTTTGG
CCATCCTGAAGTTTATATCTTAATTTTCCTGGTTTCGGAATAACTCACATGTAGTAGTCT
ACTACCCAGGTAAGAAAGGCACTCGGGAAATATGGAAGAAGTATGATCGAACCATCAAAT
TTGCC

>P027_Sardinha_Peixaria Golfinho_B10_004_2015-03-26.ab1
TCAGGGGTTTTGGCCAACCTTGAACGTGGATCTTCACTACAGAGCTCTGTTAGATGAGGA
GTAACTCTGTGCTCGAGCTACATCCGCCGCCTAAACCTTCGGCCCATCCTACCTGTGGCA
ATTACACGTTGATTTTTCTCAACTAATCATAAAGACATTGGCACCCTCTATCTAGTATTT
GGTGCCTGAGCAGGGATGGTCGGAACCGCCCTAAGTCTACTAATTCGGGCAGAATTAAGC
CAGCCCGGAGCACTTCTTGGAGACGATCAAATCTACAATGTTATCGTCACCGCACACGCT
TTCGTGATGATTTTCTTCATAGTAATGCCAATCCTGATCGGAGGATTCGGAAACTGACTT
GTCCCTCTTATGATCGGGGCCCCAGACATGGCATTCCCTCGAATGAACAATATGAGCTTC
TGACTCCTACCTCCCTCTTTCCTTCTTCTCCTGGCCTCCTCTGGGGTAGAAGCTGGGGCG
GGAACCGGGTGAACAGTCTACCCGCCCTTAGCAGGTAACCTGGCCCACGCCGGAGCATCA
GTCGATTTAACGATTTTCTCTCTTCACTTAGCGGGTATTTCATCAATTCTTGGGGCCATT
AATTTCATTACCACAATCATTAACATGAAACCCCCTGCAATTTCGCAATATCAAACCCCA
CTCTTCGTCTGAGCCGTTCTTGTAACTGCTGTTCTTCTCCTTCTCTCTCTCCCAGTCCTA
GCTGCCGGGATTACTATGCTTCTTACTGATCGAAATCTCAACACAACATTCTTCGACCCA
GCAGGAGGAGGGGACCCCATCCTATATCAACACTTATTCTGATTCTTTGGCCACCCGGAA
GTTTATATTCTTATTCTCCCAGGCTTTGGAATGATCTCACATATTGTAGCCTACTACGCC
GGAAAGAAAGAACCTTTTGGATACATGGGAATGGTCTGAGCAATGATGCCCTCGAAG

>P028_Abrotea_Peixaria Guimar�es_F10_012_2015-03-26.ab1
GATGCGCCAATTCTGACATATGGTAAAACACCTTCGAAGCTGGTTAGAGAGACTCTAACT
CGTCTATGGGCTACATCCACCGCTAAAGACTCAGGCCATCTTACCTATGGCAATCACACG
TTGATTTTTTCTCCACCAACCACAAAGACATTGGCACCCTCTACCTGATTTTTGGTGCAT
GAGCCGGAATAATCGGCACAGCTTTAAGCCTTACTGATTCGAGCCGAACTTAGCCAACCT
GGCGCACTCCTCGGAGACGACCAAATCTATAACGTAATCGTTACGGCGCATGCCTTCGTT
ATAATTTTCTTTATAGTAATGCCCATCATAATTGGAGGCTTCGGAAACTGACTTGTACCT
CTAATGATTGGAGCCCCCGATATAGCATTCCCTCGGATGAATAATATGAGCTTCTGACTT
CTCCCCCCTTCTTTCCTGCTACTCCTAACCTCCTCAGGAGTAGAGGCAGGTGCCGGAACA
GGCTGAACAGTCTACCCTCCCCTCGCCGGGAATCTTGCACACGCAGGAGCCTCTGTCGAC
TTAGCCATTTTCTCCCTTCATCTCGCAGGTGTTTCATCAATTTTAGGGGCTATTAACTTT
ATTACAACAATTATTAACATGAAACCCCCAGCCATCTCCCAGTATCAGACACCTCTATTT
GTATGAGCCGTTTTAATTACAGCTGTCCTACTTCTACTTTCACTTCCTGTCCTAGCCGCC
GGCATTACAATGCTTCTAACAGACCGCAACCTAAATACAACCTTTTTTGACCCGGCAGGA
GGGGGAGACCCAATTCTTTACCAACACTTATTCTGATTCTTTGGTCATCCTGAAGTATAT
ATTTTAATTCTCCCAGGGTTTGGGATAGTCTCACACATCGTCGCCTACTATGCTGGTAAG
AAAGAACCTTTCGGCTATATGGGCATGGTCTGAGCTATAATGTCATTTTTCT

>P030_Cacao_Peixaria Guimar�es_C10_006_2015-03-26.ab1
GTAATCTGGGATTTTGGCAATGCATCGTATCAGGCTACGTCAGGGCTTGATAGAGAGAAT
TGACTTCTGTAAACCGAGCTACATCGCACTATTTCTCGGCCATCTACTGTGGCAATCACC
GTTGACTATTTTCTACTAACCCACAAGATATTGGCACCCTTTACCTAATTTTTGGTGCAT
GAGCAGGAATAATTGGAACAGCCCTAAGTCTTTTAATTCGAGCTGAACTTGGACAACCAG
GCTCTCTTTTAGGAGATGATCAGATTTATAATGTAATTGTAACTGCCCACGCTTTCGTAA
TAATCTTTTTCATAGTTATACCAATTATAATTGGTGGTTTTGGGAATTGGCTCGTGCCTT
TAATAATTGGTGCGCCAGATATGGCCTTCCCACGAATAAACAACATAAGCTTTTGACTTC
TTCCACCATCATTCCTTCTCCTCTTAGCTTCCGCTGGGGTAGAAGCTGGAGCAGGTACTG
GCTGAACAGTTTACCCTCCATTAGCTAGCAACTTAGCTCATGCTGGACCATCTGTTGACC
TAGCTATCTTTTCCCTACACCTAGCCGGTGTATCATCAATCTTAGCCTCAATTAATTTCA
TTACAACTATTATTAACATGAAACCTCCAGCCATCTCTCAATATCAAACACCATTATTTG
TTTGATCCATTCTTGTAACTACTATCCTACTTCTCCTCTCACTTCCAGTTCTCGCAGCAG
GAATTACAATATTACTCACAGATCGTAACCTTAATACTACATTCTTTGATCCTGCAGGGG
GAGGAGATCCAATCCTTTATCAACACTTATTCTGATTCTTTGGACATCCTGAAGTTTATA
TTTTAATTTTACCTGGTTTTGGAATAATCTCACATGTAGTAGCCTATTATTCAGGTAAAA
AAGAACCATTTGGTTATATGGGTATAGTTGAGCAATAAAGCATGCCCG

>P031_Cacao_Peixaria Guimar�es_C11_005_2015-03-26.ab1
AGCAACCGTTAAAAAGCTACTTACATGCCTAGATAGAGATGAATTTCTGACTCAGTAACG
AGCTACATCCGCCGACTGATCTCAGCCCATCCTACCTGTCGCAATCATCGTTGACTATTT
TCCTACCAACCCACAGAGATATTGGCACCCTTTACGTGATTTTTGGTGCATGAGCAGGTA
TAGTTGGAACAGCCCTAAGTCTCCTAATTCGAGCTGAACTTGCGCAACCTGGATCACTTT
TAGGGGATGATCAGATTTATAATGTAATTGTAACCGCCCACGCTTTTGTAATAATCTTTT
TTATAGTTATACCAATTATAATTGGTGGTTTCGGAAATTGATTAGTTCCTTTAATAATTG
GTGCACCAGATATAGCCTTCCCACGAATAAATAACATAAGTTTCTGACTTCTTCCACCAT
CATTTCTTCTTCTCCTCGCCTCTGCTGGAGTAGAAGCTGGAGCAGGTACTGGTTGAACAG
TTTATCCCCCATTAGCTAGTAACCTAGCACATGCTGGACCATCTGTTGATTTAGCTATTT
TCTCTCTTCACTTAGCCGGTATTTCATCAATTTTAGCTTCAATTAATTTTATTACAACAA
TTATTAACATAAAACCACCAGCCATTTCACAATATCAAACACCATTATTTGTTTGATCTA
TTCTTGTAACCACTATTCTTCTTCTCCTCTCACTTCCAGTTCTTGCAGCAGGGATTACAA
TACTACTTACAGATCGTAACCTCAACACTACATTCTTTGACCCTGCAGGTGGAGGAGATC
CAATTCTTTATCAACATTTATTTTGATTTTTTGGCCATCCCGAAGTTTACATCTTAATTC
TACCTGGTTTCGGAATAATCTCACATGTAGTAGCCTATTATTCAGGTAAAAAAGAGCCAT
TCGGATATATGGGTATAGTTGAGCAATAAAGCAATTGCT

>P032_Olhete_Peixaria Guimar�es F07_06.ab1
ACAGCGACYTCTGTATWTGGSASCYCTTCGCACAWGSCGGAAAATGSWAGAGGGAATGTC
TCGCTGGTTTAGACRCGSTWAGCGCTSTTAAWYWYACACCCTKTRTTATWACGTGTTATA
GTMGCYMYAYMWYWTTCYCAAGTTTAGTTAACAGCTAAACGCTCAAACCAGCGAGCATCC
ATCTACTTTCCCGCCTGGCGAGGCGCCAAACAGGCGGGAAAGTCCCGGCAGGCGTCTAAC
CTGCTTCTCCGGGTTTGCAATCCGGCGTGAAAACACCTCGGAACTTGGTAAGAAGAGGAA
TCAAACCTCTGTCTATGGGGCTACAATCCACCGCTTAAAACTCAGCCATCCTACCTGTGG
CAATCACACGCTGATTTTTCTCGACTAATCACAAAGACATTGGCACCCTCTATCTAGTAT
TTGGTGCCTGAGCCGGCATGGTCGGTACAGCCTTAAGTTTACTCATCCGAGCAGAACTGA
GCCAACCCGGTGCTCTTCTGGGAGACGATCAAATTTATAACGTAATCGTTACAGCGCACG
CGTTTGTAATAATTTTCTTTATAGTAATGCCAATTATGATTGGAGGGTTTGGGAACTGAC
TCATCCCCTTGATGATTGGGGCTCCCGATATAGCATTCCCCCGAATAAACAATATGAGCT
TCTGACTCCTTCCCCCTTCGTTCCTCCTACTTTTAGCCTCTTCAGGCGTTGAAGCCGGGG
CCGGAACGGGTTGAACAGTCTACCCGCCTCTAGCCGGCAACCTCGCTCACGCAGGAGCAT
CCGTAGACTTAACAATTTTCTCCCTTCATTTAGCTGGAATCTCCTCAATTCTAGGAGCTA
TTAACTTTATTACGACCATCATCAACATGAAACCCCATGCCGTTTCCATGTACCAAATTC
CCCTATTCGTTTGAGCTGTACTAATCACGGCCGTGCTCCTGCTCCTATCACTTCCAGTTT
TAGCCGCCGGCATTACAATGCTTCTGACAGACCGAAACTTAAATACTGCCTTCTTTGACC
CAGCTGGAGGAGGGGACCCCATCCTATACCAACACCTATTCTGATTCTTTGGCCACCCCG
AAGTTTACATCTTAATTCTCCCCGGGTTCGGAATAATTTCCCACATCGTTGCCTACTACT
CCGGTAAAAAAGAGCCTTTCGGCTATAYGGGAATAGTMYKACGMTCATGYGCMMTCA

>P036_Pescada_Peixaria do Chico G07_07.ab1
GTTGGTTWWGTRSCYYYSWRWYTYTCTMAAAGGTTTAGTTAACAGCTAAGCGCTCAAACC
AGCGAGCATCCGTCTACCTTTCCCCCGCTAATAAAGGCTAAAGGCGGGGGAAAGCCCCGG
TAGGCGCTAGCCTACTTCTTCAGATTTGCAATCTGATATGTTAAGACACCTCAGAGCTTG
GTAAGAAGAGGATTTCAACCTCTGTCTATGGGGCTACAATCCACCGCTTAAGACTCAGCC
ATCTTACCTATGGCAATCACACGTTGATTCTTTTCCACCAACCACAAAGACATTGGCACC
CTCTACCTAATTTTTGGTGCATGAGCCGGGATAGTGGGCACAGCTTTAAGCCTTCTAATC
CGAGCAGAATTAAGTCAACCCGGCGCGCTCCTTGGAGATGACCAGGTCTATAACGTAATT
GTTACAGCCCACGCCTTCGTTATGATTTTCTTTATAGTAATGCCCATCATAATTGGAGGG
TTCGGAAACTGACTAATCCCACTAATGATTGGAGCCCCCGACATGGCATTCCCCCGAATA
AACAACATGAGCTTTTGGCTCTTGCCCCCTTCTTTCCTCTTGCTTCTAACCTCTTCAGGG
GTAGAAGCGGGAGCCGGAACCGGCTGAACAGTGTACCCCCCACTCGCTGGCAACCTCGCA
CATGCGGGCGCCTCTGTTGACCTGGCCATCTTTTCCCTTCACCTCGCAGGTGTCTCATCA
ATTTTAGGGGCTATCAACTTTATTACCACCATTATTAACATGAAACCCCCTGCCATCTCT
CAGTATCAAACGCCTCTGTTTGTGTGAGCCGTTTTAATTACAGCCGTCCTTCTACTACTT
TCACTTCCTGTCTTGGCCGCCGGCATTACAATGCTTCTAACAGACCGCAACCTAAACACA
ACCTTCTTCGACCCAGCAGGAGGGGGTGATCCAATTCTTTATCAACATTTATTCTGATTC
TTCGGGCACCCAGAAGTATATATTCTGATTCTCCCAGGATTCGGCATGGTCTCCMACATC
GTTGCCTACTACGCGGGTAAAAAAGAGCCTTTCGGCTACATAGGATAGGTCCTGMGATYA
TRACWRACMGTAG

>P037_Ca��o_Peixaria do ChicoH07_08.ab1
TTAGGCCYYSWRYRYYYCCTMAAGTTTAGTTAACAGCTAAGCGTTTAAACCCAGCGAACT
TCTATCTACCTTTCTCCGCACACAGACAAAGGCGGGAGAAAGCCCCGGGAGGGACCAACC
TCCGTCTTTGGATTTGCAATCCAACGTAAACAGCTACTTCAAGGCTATGATAAGAAGAGG
ATTTTGACCTCTGTAAACGGAGCTACAATCCGCCACTTATTTCTCAGCCATCTTACCTGT
GGCAATCAATCGCTGACTATTTTCTACTAACCACAAAGACATTGGCACCCTTTACTTAAT
TTTTGGTGCATGAGCAGGTATAGTTGGAACAGCCCTAAGTCTTCTAATTCGAGCCGAACT
TGGTCAACCTGGATCTCTTTTAGGTGATGATCAGATTTACAATGTRATCGTAACTGCCCA
CGCTTTTGTAATAATCTTTTTTATRGTAATACCAATTATAATTGGTGGTTTCGGAAATTG
ACTGGTTCCTTTAATAATTGGTGCACCAGATATAGCCTTCCCACGAATAAATAACATAAG
CTTTTGACTCCTTCCACCTTCATTCCTTCTTCTCCTAGCTTCTGCTGCAGTAGAAGCTGG
AGCAGGTACTGGTTGAACAGTCTATCCCCCATTAGCTAGCAATCTAGCTCACGCCGGACC
ATCTGTCGACCTAGCTATTTTCTCCCTTCATTTAGCCGGCGTTTCATCAATTTTAGCCTC
AATTAACTTTATTACAACCATTATTAACATAAAACCACCAGCTATTTCCCAATATCAAAC
ACCTTTATTTGTTTGATCTATTCTTGTAACTACTATTCTCCTTCTCCTTTCACTTCCAGT
TCTTGCAGCAGGAATTACAATATTACTTACAGATCGCAACCTTAATACCACATTCTTTGA
TCCTGCAGGTGGGGGAGACCCAATTCTTTACCAACACCTATTCTGATTCTTTGGMCATCC
TGAAGTTTATATTTTAATTCTACCTGGTTTCGGAATAATTTCACATGTAGTAGCCTAYTA
TTCAGGTAAAAAGGAACCTAKKCGSTAYRAYMYGRSSTATAGGAGATCRTACACMCGTWG

>P040_Salm�o_Peixaria do Chico A08_01.ab1
CCTTTTRTWRKRKWKYWKSWRMGGSCTTCTRCMACAKYATAGTTASWGCWAAGCKMTSAR
CTCTAKCSAGCAKACCGTCTMYYTTTCTTCCGCCTGCTCCGKGASTRAGASGCRGGGRAA
RCCCCGSRSACGCTRTMCTSCTTCTCTKKAKWTKCTRMTMATGATATGTRWRCACWCGSA
GMTSSGWAAGARGAGRGSTCTAACTCTSTSTATRGGGCTACAATCCACCGCKTAAAGRCK
CYASMCMTCTCTCCTATGGGRMATCWCACRTTGWTTTTTCTCTCACCMAMCACAMAAGAC
MWTGGCMCMCTCTACCTTATTTTTTGTGCMCTGACCCGAAAATATCSMGACAGCTTTTAA
GTCTCTGAATCGAAGCAGACCTCASCAACCCTGGCCMCCTTCTGGAAGAGGMCCAATTTA
ATAAGGAAACGGTTACAGCCCWKSCTTTCGTAATAATTTCCTTAATGTAAATCCCGTCAA
TGTTCGACGCCTTTGAAACCTGCTTAATYCCTCAAATAATCGGGGCCCCCGACATACCAT
TCCTCCGAAGAAATAACATAACTTTTGGCCTTCTCCCTCCCTCCTTTCTTCTCCTCCTGG
CCTCATCTGRAGTTGAGGCAGGGSGCTGGCACCGGATGAACAGTCTACCCCCCYCTAGCA
GGTAATCTTGCCCACGCAGGAGCTTCCGTTGACTTAACYATTTTCTCCCTYCATCTSGCA
GGTATTTCWTCAATTCTWGGGGCCATTAAYTTTATTACAACMATTATTAAYATRAAACCC
CCAGCYATCTCYCAGTATCAAACMCCWCTWTTTGTWTGAGCYGTKTTAATYACAGCCGTC
CTTYTKCTACTCTCCCTYCCTGTTCTAGCAGCAGGCATTACCATRCTWCTWACAGACCGC
AAYCTAAATACCACTTTCTTTGACCCGGCAGGAGGAGGAGACCCAATCCTGTACCAACAT
CTCTTCTGTTTCTTGGCCATCCAGAAGTATATATCTMATTCTCCCAGGSTTTGGKATART
YTCACACATCGTYGCMTACTATGCTGKMTAARAARGARSCATGYSSYYRWYCTRYRTTGC
ACTCCTCCTACCAACWGTSYC

>P041_Salm�o_Peixaria do Chico B08_02.ab1
CAWCARCTGCCTTCGCRTCRAGCCGCGWGATGGGAAATGTAGCATGGCATGCCTCARTCG
ATGAGGCTYAGGCTGTAAACTAGWACKTTGGTAGGGTKAARGCCCAGGTCTCGATYCCGW
CAGTTTAGTAACAGCTAAGCGCTCTATCCAKCGAGCATCCATCTACTTCCCCCGCCACCG
GGGTGGCGAGGCGGGSGAAAGCCCCCGGCAGGCTGTTAGCCTACTTCTTTAGATTTGCAA
TCTAACAYGTGGTACACCACAGAGSTGATAAGGAGAGGACTTAAACCTCTGTCCATGGAG
CTACAATCCACCGCTTAGGCGCTCAGCCACCCTACMTGTGGCAATCACACGATGATTTTT
CTCAACCAACCACAAAGACATTGGCACCCTCTATTTAGTATTTGGTGCCTGAGCCGGAAT
AGTCGGCACCGCCCTAAGTCTCTTGATTCGAGCAGAACTCAGCCAGCCTGGCGCCCTTCT
GGGAGATGACCAAATTTATAACGTAATTGTTACAGCCCATGCCTTCGTCATAATTTTCTT
TATAGTCATACCGATTATGATCGGCGGCTTTGGAAACTGATTAATTCCTCTTATAATCGG
GGCCCCCGACATAGCATTCCCCCGAATGAATAACATAAGTTTTTGACTTCTCCCTCCCTC
CTTTCTTCTCCTCCTGGCCTCATCTGGAGTTGAAGCCGGCGCTGGCACCGGATGAACAGT
CTACCCCCCTCTAGCAGGTAATCTTGCCCACGCAGGAGCTTCCGTTGACTTAACTATTTT
TTCCCTCCATTTGGCTGGTATTTCTTCAATTCTTGGGGCCATTAATTTTATTACAACCAT
TATTAATATAAAACCCCCAGCTATCTCTCAGTATCAAACCCCACTTTTTGTTTGAGCTGT
GTTAGTCACTGCCGTCCTTTTGTTACTCTCCCTCCCTGTTCTAGCAGCAGGCATTACCAT
ACTACTTACAGACCGAAATCTAAATACCACTTTCTTTGACCCGGCAGGCGGAGGAGACCC
AATCTTGTACCAACATCTCTTTTGGTTCTTTGGCCATCCAGAAGTCTATATTCTCATTCT
CCCAGGCTTTGGTATAATTTCAMACATCGTTGCATACTACTCTGGCAAAAAAGAACCTAK
SSSKYRCWYMKRMRAGTACGMGATCRTACAAMCCGTAG

>P042_Cacao_Peixaria Guimar�es_C04_006_2015-03-26.ab1
CTTTCTTGGGAATTTAGCAATTCCCAACCGTAACCCAGCTAACTCATCATTGATAAGACA
CGATTTGACCTCCTGTAACGCAGCTACCATCGCGCGTATTCTCAGTCCATCTACCTGTGG
CAACTAATCGTTGACTATTTCTACTAACCACAAAGATATTGGCACCCTTTACCTAATTTT
TGGTGCATGAGCAGGTATAGTTGGGACAGCCCTAAGCCTCCTAATTCGAGCTGAACTTGG
GCAACCTGGATCTCTTTTAGGAGATGATCAGATTTATAATGTAATTGTAACCGCCCACGC
TTTTGTAATAATCTTTTTTATGGTTATACCAATCATAATTGGTGGTTTCGGAAATTGACT
AGTTCCTTTAATAATTGGAGCACCAGATATAGCCTTCCCACGAATAAATAACATAAGCTT
CTGACTTCTTCCACCATCATTTCTTCTCCTCCTCGCCTCTGCTGGAGTTGAAGCCGGAGC
AGGTACTGGTTGAACAGTTTATCCTCCATTAGCTAGTAACCTAGCACATGCTGGACCATC
TGTTGATTTAGCTATTTTCTCTCTTCACTTAGCCGGTATTTCATCAATTTTAGCTTCAAT
TAACTTTATTACAACCATTATTAATATAAAACCACCAGCCATTTCCCAATATCAAACACC
ATTATTTGTTTGATCTATTCTTGTAACCACTATTCTTCTTCTCCTAGCACTTCCAGTTCT
TGCAGCAGGTATTACAATATTACTTACAGATCGTAACCTTAATACTACATTCTTTGACCC
TGCAGGTGGAGGAGATCCAATCCTTTATCAGCACTTATTTTGATTTTTTGGTCATCCTGA
AGTTTATATCTTAATTTTACCTGGTTTCGGAATAATCTCACATGTAGTAGCCTATTATTC
AGGTAAGAAAGAACCCTTCGGATATATGGGTATAGTTGAGCAATAAAGCAACGGCC

>P043_Salmao_Peixaria Guimar�es_D11_007_2015-03-26.ab1
CATATCTTTATGAATATATGACACTTCCAAGCGATGATCAGCTACTCAAGTCAGGACTAG
ATAGATCGATGTGATCTCTGCTAACCTGCAGCTGTCATTACGAACTGTAGTATTCTCAGG
TCATGATACTCTATGTCAATATTAGTCGTACATGATGCTCGACTAAGCACAAACTATGAT
GAAGCACCAATAGTGGATTCTATGAATCGTTCGCACATATAGTTGGGACAGCCATAAGCA
TCTGACTTCGAGCTGAATATGGGCAACGGTTGTCTCTTTTAGGAGATGATCAGAAAATAT
AATGAAATTGTGGCTGCGCAAGAGAGGAAATAATTTTATCAACAGTTGGTCCAGCATAAT
TGGGGGTATTAGAAAATGGAGGATTCCTTGTTCAATCGGAGCCCCCGACATAGCCTTCCC
CAGCAGAAATGAGGAGGAGAAGAAATTCTTCCACCATCATTTCTTCTCCTCCTTGCCTCT
TCTGGAGGAGAAGCCGGAGCAGGTACCGGATGAACAGTTTATCCTCCCTTAGCTAGTAAC
CTAGCACATGCTGGACCATCAGTTGAATTAGCTATTTTCTCTCTTCACTTAGCCGGTATT
TCATCAATTTTAGCTTCAATTAACTTAAAAGAGATCCAGGTAATACAAATTCACCACGCA
TTTCGAGATATAGAGCTGCCTCATTTATATGATCTCATGCACCAAAAATTAGGTAAAGGG
TGCCAAAATTTTTGTGGTTAGTAGAAGGTATTCAAATATTTAATTGCCACAGGTAAGATA
ATTGAGAATAAGCGGCGCATGGAGGTGGAGGAGATAGAGTTCAAAATCATTTTCTTATCA
TATCTTTGAGTCATCCGGAAGTTTATGTTTGCAAATCCAAAGGCTTAGGAATAATCTCAC
ATGTAGTAGCCTATTATTCAGGTAAGAAAGAACCCTTCGGATATATGGGTATAGGCCTCG
ATCCCAACAAAACG

>P044_Anchova_Peixaria Guimar�es_D04_008_2015-03-26.ab1
GGCAGAATCTCTTACACATGTCCAATACAGCCTCGTACTGTTAGAGAGGGACTAAGCTTC
TGTAGTATGGCGACTACAATCGCATCAGCGTACTCAGCCATCCCTACCTGTGGCAATCAC
TCGTTGATTTTTTCTCGACTAATCATAAAGACATTGGGCACCCTCTATCTAGTATTTGGT
GCATGAGCTGGTATGGTAGGTACGGCCCTAAGCCTGCTTATCCGAGCCGAGCTCAGCCAA
CCGGGCGCCCTTCTTGGGGACGACCAGATCTACAATGTAATTGTTACGGCACATGCTTTC
GTAATAATCTTCTTTATAGTAATACCAATTATGATCGGGGGATTCGGAAACTGGCTTATT
CCCCTAATGATTGGGGCCCCAGACATGGCATTCCCTCGAATAAATAACATGAGCTTCTGA
CTCCTTCCACCCTCTTTCCTACTCCTCCTTGCCTCCTCTGGAGTTGAAGCCGGTGCTGGA
ACTGGATGAACGGTTTACCCGCCTTTAGCTGGTAACCTAGCCCATGCTGGAGCATCCGTT
GACTTAACTATTTTCTCTCTTCACCTAGCAGGAGTCTCCTCAATCCTTGGAGCAATTAAC
TTCATTACAACTATTATTAACATGAAACCTGCGGCCATTTCCCAGTATCAAACACCCCTA
TTTGTGTGAGCCGTTCTAATTACAGCTGTCCTTCTCCTTCTATCTCTTCCAGTCCTCGCT
GCTGGAATTACAATGCTCCTAACAGACCGAAACCTAAACACAACCTTCTTTGACCCTGCA
GGTGGAGGAGACCCCATTCTTTACCAGCACTTATTCTGATTCTTCGGACACCCAGAAGTG
TACATTCTCATCCTTCCTGGATTCGGAATGATTTCTCACATTGTTGCCTACTATTCCGGT
AAAAAAGAACCTTTTGGCTATATAGGATATAGTATGAGCTATGATGCCATTCAGAACG

>P045_Gordinho_Peixaria Guimar�es_E04_010_2015-03-26.ab1
CTTTGAGAAAATTCTTGCAATTTCAATTGGACAAGCAGTGAAGCTAAGTTAAGATGATGC
CTCAAACTCGTATATCGAGCTACAATCCACCGCTTACTCAGCCATCTACTGTGATCATTA
TCGTTGATTTTTCTCGACTAATCATAGAGACATCGGCACTCTTCATCTAGTATTTGGTGC
TTGAGCTGGTATAGTAGGTACAGCTTTAAGCTACTCATCCGAGCTGAACTGAACCAACCA
GGCGCCCTCCTTGGGGACGATCAAATTTATAATGTAATTGTTACGGCGCATGCCTTTGTA
ATAATCTTCTTTATAGTAATGCCAATTATAATTGGGGGTTTTGGAAACTGATTAATTCCC
CTAATAATCGGCGCCCCTGATATAGCATTTCCTCGAATAAACAACATAAGCTTCTGACTT
CTCCCCCCTTCTTTCCTGCTACTTTTAGCCTCTTCTGGGGTTGAGGCAGGCGCCGGAACT
GGTTGAACAGTTTATCCACCATTAGCTGGTAACCTAGCTCACGCTGGGGCATCTGTTGAT
TTGACTATTTTCTCCTTACATTTAGCAGGTATTTCTTCTATTCTAGGAGCTATTAATTTC
ATCACAACAATTATTAATATGAAACCTGCAGCTATTTCCCAATATCAAACACCTCTATTC
GTCTGGGCCGTTTTAATTACTGCTGTCCTTCTCCTTCTATCCCTACCAGTACTCGCCGCT
GGAATCACTATACTTCTAACAGACCGAAACTTAAACACGACCTTCTTTGATCCTGCCGGT
GGAGGAGATCCCATCCTCTACCAGCACCTCTTCTGGTTCTTTGGCCACCCTGAAGTATAC
ATTCTTATTCTCCCAGGGTTTGGTATAATTTCCCACATTGTTGCTTATTACTCAGGTAAA
AAAGAACCTTTTGGGTATATAGGCATAGTATGAGCTATAAAGCATGCTG

>P046_Corvina_Peixaria Guimar�es_F04_012_2015-03-26.ab1
GAGAGTAATTATCGACAACTCCTGATAACGTGAAAAGACACTAGAGCCTGCTAGACGAGA
CTCTAACCTCGCTCTACTGGGGCTACAATGCCACCGGCTAAAGGCTCACGCCGATCTACC
ATGGCAATCACACGTCGATTTTCTCCACCAACCACAAAGACATTGGCACCCTCTACTGAT
TTTGGTGCATGAGCCGGAATAATCGGCACAGCTTTAAGCTACTGATTCGAGCCGAACTTA
GCCAACCTGGCGCACTCCTCGGAGACGACCAAATCTATAACGTAATCGTTACGGCGCATG
CCTTCGTTATAATTTTCTTTATAGTAATGCCCATCATAATTGGAGGCTTCGGAAACTGAC
TTGTACCTCTAATGATTGGAGCCCCCGATATAGCATTCCCTCGGATAAATAATATGAGCT
TCTGACTTCTCCCCCCTTCTTTCCTGCTACTCCTAACCTCCTCAGGAGTAGAGGCAGGTG
CCGGAACAGGCTGAACAGTCTACCCTCCCCTCGCCGGGAATCTTGCACACGCAGGAGCCT
CTGTCGACTTAGCCATTTTCTCCCTTCATCTCGCAGGTGTTTCATCAATTTTAGGGGCTA
TTAACTTTATTACAACAATTATTAACATGAAACCCCCAGCCATCTCCCAGTATCAGACAC
CTCTATTTGTATGAGCCGTTTTAATTACAGCTGTCCTACTTCTACTCTCACTTCCTGTCC
TAGCCGCCGGCATTACAATGCTTCTAACAGACCGCAACCTAAATACAACCTTTTTTGACC
CAGCAGGAGGGGGAGACCCAATTCTTTACCAACACTTATTCTGATTCTTTGGTCATCCTG
AAGTATATATTTTAATTCTCCCAGGATTTGGGATAGTCTCACACATCGTCGCCTACTATG
CTGGTAAGAAAGAACCTTTCGGCTATATGGGTATGGTCTGAGCTATAATGCCCTGTCCG

>P047_Panga_Peixaria Guimar�es II_G10_014_2015-03-26.ab1
CTTCTCCGGAATTTTGCAATCTGATATTGTAAACACCTTCGAAGCCTGGTTAGACAGACT
CTAACTCGTCTATGGGCTACATCACGCTTAAAGACTCAGCCATCTACCTATGCAATCACA
CGTTGATTTTTCTCCACCAACCACAAAGACATTGGCACCCTCTACCTGATTTTTGGTGCA
TGAGCCGGGAATAATCGGCACAGCTTTAAGCCTACTGATTCGAGCCGAACTTAGCCAACC
TGGCGCACTCCTCGGAGACGACCAAATCTATAACGTAATCGTTACGGCGCATGCCTTCGT
TATAATTTTCTTTATAGTAATGCCCATCATAATTGGAGGCTTCGGAAACTGACTTGTACC
TCTAATGATTGGAGCCCCCGATATAGCATTCCCTCGGATAAATAATATGAGCTTCTGACT
TCTCCCCCCTTCTTTCCTGCTACTCCTAACCTCCTCAGGAGTAGAGGCAGGTGCCGGAAC
AGGCTGAACAGTCTACCCTCCCCTCGCCGGGAATCTTGCACACGCAGGAGCCTCTGTCGA
CTTAGCCATTTTCTCCCTTCATCTCGCAGGTGTTTCATCAATTTTAGGGGCTATTAACTT
TATTACAACAATTATTAACATGAAACCCCCAGCCATCTCCCAGTATCAGACACCTCTATT
TGTATGAGCCGTTTTAATTACAGCTGTCCTACTTCTACTCTCACTTCCTGTCCTAGCCGC
CGGCATTACAATGCTTCTAACAGACCGCAACCTAAATACAACCTTTTTTGACCCAGCAGG
AGGGGGAGACCCAATTCTTTACCAACACTTATTCTGATTCTTTGGTCATCCTGAAGTATA
TATTTTAATTCTCCCAGGATTTGGGATAGTCTCACACATCGTCGCCTACTATGCTGGTAA
GAAAGAACCTTTCGGCTATATGGGTATGGTCTGAGCTATAATGGCATGCCCC

>P048_Pescada_M_mole_Peixaria Guimar�es II_G04_014_2015-03-26.ab1
ACAGGATTTTTGGCAATTCTGACATATGTTAAAGACACCTCAGAGCTGGTAGAGAGATTT
CAACCTCGTCTATGGGGCTACAATCACGCCTAAGACTCAGCATCTACTATGGCAATCACA
CGTTGATCTTTTCCACCAACCACAAAGACATTGGCACCCTCTACCTAATTTTTGGTGCAT
GAGCCGGGATAGTGGGCACAGCTTTAAGCCTTCTAATCCGAGCAGAGTTAAGTCAGCCCG
GCGCGCTCCTTGGAGATGACCAGGTCTATAACGTAATTGTTACAGCCCACGCCTTCGTTA
TGATTTTCTTTATAGTAATGCCCATCATAATTGGAGGGTTCGGAAACTGACTAATCCCAC
TAATGATTGGAGCCCCCGACATAGCATTCCCCCGAATAAACAACATGAGCTTTTGGCTCT
TGCCCCCTTCTTTCCTCTTGCTTCTAACCTCTTCAGGGGTAGAAGCGGGAGCCGGAACCG
GCTGAACAGTGTATCCCCCACTCGCTGGCAACCTCGCACATGCGGGCGCCTCTGTCGACC
TGGCCATCTTTTCCCTTCACCTCGCAGGTGTCTCCTCAATTTTAGGGGCTATCAACTTTA
TTACCACCATTATTAACATGAAACCCCCTGCCATCTCTCAGTATCAAACGCCTCTGTTTG
TATGAGCCGTTTTAATTACAGCCGTCCTTCTACTACTTTCACTTCCTGTCTTGGCCGCCG
GCATTACAATGCTTCTAACAGACCGCAACCTAAACACAACCTTCTTCGACCCAGCAGGAG
GGGGTGATCCAATTCTTTATCAACATTTATTCTGATTCTTCGGGCACCCAGAAGTATATA
TTCTGATTCTCCCAGGATTCGGCATGGTCTCCCACATCGTTGCCTACTACGCGGGGAAAA
AAGAGCCTTTCGGCTACATAGGAATGGTCTGAGCTATGATGCATTCGACG

>P049_Congrio_Peixaria Guimar�es II_H04_016_2015-03-26.ab1
CGATTGCCAATTCGGATATGGTAGGACCTTGAGTCTGTGAGATGGACTTGACCTTTGGTC
ATGGCTTCAAATTCACCGCCTTAAAGATCAGCATCTAACATTGCCATCACACGTGATTTT
TTTCACACACAAGACATGCACCCTCTACTGATTTTTGTGCATGAGCCGGATATCGGCACA
GCTTTAAGCTACTGATCGAGCAGAGTAGTCACCTGGCGCACTCCTCGGAGACGACCAATC
TATAACGTAATCGTTACGGCGCATGCTTTCGTTATAATTTTCTTTATAGTAATGCCCATC
ATAATTGGAGGGTTCGGAAACTGACTAGTACCTCTAATGATTGGAGCCCCCGATATAGCA
TTCCCTCGGATAAATAACATGAGCTTCTGACTTCTCCCCCCTTCTTTCCTGCTACTCCTA
ACCTCCTCAGGAGTAGAGGCAGGAGCCGGAACAGGCTGAACAGTGTACCCTCCCCTCGCC
GGGAATCTTGCACACGCAGGAGCCTCTGTCGACTTAGCCATTTTTTCCCTTCATCTCGCA
GGTGTTTCATCAATTTTAGGGGCTATTAACTTTATTACCACAATTATTAACATGAAACCC
CCAGCCATCTCCCAGTATCAGACACCTCTATTTGTATGAGCCGTTTTAATTACAGCTGTC
CTACTTCTACTCTCACTTCCTGTCCTAGCCGCCGGCATTACAATGCTTCTAACAGACCGC
AACCTAAATACAACCTTTTTTGACCCAGCAGGAGGGGGAGACCCAATTCTTTACCAACAC
TTATTCTGATTCTTTGGTCATCCTGAAGTATATATTTAATTCTCCCAGGATTTGGCATAG
TCTCACACATCGTCGCCTACTATGCGGGTAAGAAAGAACCTTTCGGCTACATGGGAATGG
TCTGAGCATAGATGCCCCTGCGCC

>P050_Garoupa_Peixaria Guimar�es II_A05_001_2015-03-26.ab1
GTTGGCCAATTCTCTGAATTGTAAGGACACCTCAGAGCTGGTAAGAAGAGATTCAACTCG
TCTATGGGCCTACAATCCACCGCTAGACTCAGCATCTACTATGGCCATCACACGTGATTC
TTTTCACAAACCACAAAGACATTGGCACCCTCTACCTAATTTTTGGTGCATGAGCCGGGA
TAGTGGGCACAGCTTTAAGCCTTTCTAATCCGAGCAGAGTTAAGTCAGCCCGGCGCGCTC
CTTGGAGATGACCAGGTCTATAACGTAATTGTTACAGCCCACGCCTTCGTTATGATTTTC
TTTATAGTAATGCCCATCATAATTGGAGGGTTCGGAAACTGACTAATCCCACTAATGATT
GGAGCCCCCGACATAGCATTCCCCCGAATAAACAACATGAGCTTTTGGCTCTTGCCCCCT
TCTTTCCTCTTGCTTCTAACCTCTTCAGGGGTAGAAGCGGGAGCCGGAACCGGCTGAACA
GTGTATCCCCCACTCGCTGGCAACCTCGCACATGCGGGCGCCTCTGTCGACCTGGCCATC
TTTTCCCTTCACCTCGCAGGTGTCTCCTCAATTTTAGGGGCTATCAACTTTATTACCACC
ATTATTAACATGAAACCCCCTGCCATCTCTCAGTATCAAACGCCTCTGTTTGTATGAGCC
GTTTTAATTACAGCCGTCCTTCTACTACTTTCACTTCCTGTCTTGGCCGCCGGCATTACA
ATGCTTCTAACAGACCGCAACCTAAACACAACCTTCTTCGACCCAGCAGGAGGGGGTGAT
CCAATTCTTTATCAACATTTATTCTGATTCTTCGGGCACCCAGAAGTATATATTCTGATT
CTCCCAGGATTCGGCATGGTCTCCCACATCGTTGCCTACTACGCGGGGAAAAAAGAACCT
TTCGGCTACATAGGAATGGTCTGAGCTATGATGCCATGCGATG

>P051_Linguado_Peixaria Golfinho_B05_003_2015-03-26.ab1
CTCTAGACATTGCGATCCGTAACGATGAGACTCAGCTGCAGAAGATCACCTGTCATGGAT
CAATCACGCTAGTCAAGCATCTACCGTAGGCAATCACAGTGATCTTTCCACATCACAAAG
ACATTGCACCTCTACTGATTTTGTGCATGAGCGAATAGTAGAACAGCTTAAGCTCTCATC
GAGCAGAGCTGAGTCAGCCTGGCGCCTCCTAGGAGATGACCAGATCTATAACGTAATCGT
TACAGCACACGCCTTTCGTTATAATTTTCTTTATAGTAATGCACATCATGATTGGAGGGT
CGGGAAACTGACTTATTCCCACTAATGATTGGGAGCCCCCGACATAGCATTCCCCCGAAT
AAACAACATAAGCTTCTGACTTCTACCCCCTTCTTTCCTTCTTCTTCTAGCCTCTTCAGG
AGTAGAAGCAGGAGCCGGAACCGGCTGAACAGTGTACCCCCCACTAGCTGGCAACCTCGC
ACATGCAGGAGCCTCGGTAGACCTGACCATCTTTTCCCTTCACCTAGCAGGAATTTCTTC
AATTTTAGGGGCTATTAACTTTATTACCACCATTATTAACATGAAACCCCCAGCCATCTC
CCAATATCAAACCCCTCTGTTTGTGTGAGCCGTTTTAATTACAGCCGTCCTTCTACTCCT
TTCCCTTCCAGTCCTAGCAGCTGGAATTACAATACTTCTAACAGACCGCAACCTAAACAC
AACCTTCTTTGACCCAGCAGGAGGAGGTGATCCAATTCTTTACCAACACTTATTCTGATT
CTTCGGCCACCCAGAAGTATACATTCTGATTCTTCCAGGATTCGGAATAATCTCACACAT
CGTCGCATACTACTGCGGGGAAAAAAGAACCTCTTCTGGCTACATAGGAATGTCTGAGCC
ATGATGCCACTTGCGCC

>P052_Pescada_Peixaria Golfinho_C05_005_2015-03-26.ab1
ATGTGACCAATCCTGCATATATGGTAAAGAACACCTCAGAGCTTGTAGAGAGATTCAACT
CGTCTATGGGGCTACAATCCACGGCTAAGACTCAGCCATCTTACTATGGCAATCACACGT
TGATTCCTTTTCCACCAAACCACAAAGACATTGGGCACCCTCTACCTTAATTTTTGGTGC
ATGAGCCGGGATAGTGGGCACAGCTTTAAGCCTTCTAATCCGAGCAGAGTTAAGTCAACC
AGGCGCGCTCCTTGGAGATGACCAGGTCTATAACGTAATTGTTACAGCCCACGCCTTCGT
TATGATTTTCTTTATAGTAATGCCCATCATAATTGGAGGGTTCGGAAACTGACTAATCCC
ACTAATGATTGGAGCCCCCGACATAGCATTCCCCCGAATAAACAACATGAGCTTTTGGCT
CTTGCCCCCTTCTTTCCTCTTGCTTCTAACCTCTTCAGGGGTAGAAGCGGGAGCCGGAAC
CGGCTGAACAGTGTACCCCCCACTCGCTGGCAACCTCGCACATGCGGGCGCCTCTGTCGA
CCTGGCCATCTTTTCCCTTCACCTCGCAGGTGTCTCATCAATTTTAGGGGCTATCAACTT
TATTACCACCATTATTAACATGAAACCCCCTGCCATCTCTCAGTATCAAACACCTCTGTT
TGTGTGAGCCGTTTTAATTACAGCCGTCCTTCTACTACTTTCACTTCCTGTCTTGGCCGC
CGGCATTACAATGCTTCTAACAGACCGCAACCTAAACACAACCTTCTTCGACCCAGCAGG
AGGGGGTGATCCAATTCTTTATCAACATTTATTCTGATTCTTCGGGCACCCAGAAGTATA
TATTCTGATTCTCCCAGGATTCGGCATGGTCTCCCACATCGTTGCCTACTACGCGGGTAA
AAAAGAGCCTTTCGGCTACATAGGAATGGTCTGAGCTATGATGCATTCGCT

>P053_Salmao_Peixaria Golfinho_D05_007_2015-03-26.ab1
TCTGATAACTTAGGTACACTCAAGCTGGTAAGAGAGACTGACCCTGTCATGGACTACATC
ACGCTAGACTCAGCATCTACTATGCATTCACACGTTGAATTCTTTTCACAACACAAAGAC
ATGGCACCCTCTACTAATTTTGGTGCATGAGCCGGGATAGTGGGCACAGCTCTAAGCTTT
CTAATCCGAGCAGAGATTAGTCAGCCCGGCGCGCTCCTTGGAGATGACCAGATCTATAAC
GTAATTGTTACAGCCCACGCCTTCGTTATGATTTTCTTTATAGTAATGCCCATCATAATT
GGAGGGTTCGGAAACTGACTAATCCCACTAATGATTGGAGCCCCCGACATAGCATTCCCC
CGAATAAACAACATGAGCTTTTGGCTCTTGCCCCCTTCTTTCCTCTTGCTTCTAACCTCC
TCAGGGGTAGAAGCGGGAGCCGGAACCGGCTGAACAGTGTATCCCCCCCTCGCCGGGAAC
CTTGCACATGCGGGGGCCTCTGTCGACCTGGCCATTTTTTCCCTTCACCTCGCAGGTGTC
TCCTCAATTTTAGGGGCTATCAACTTTATTACCACCATTATTAACATGAAACCCCCTGCC
ATCTCTCCAGTATCAAAACGCCTCTGTTTGTATGAGCCGTTTTAATTACAGCCGTCCTTC
TACTACTTTCACTTCCTTCCTAGCAGCAGGCATACAATGCTTCTAACAGACCGCAATCTA
ACACCCTTTCTTCGACCCAGCAGGAGGGGGAGACCCAATTCTTTACCAACATTTATTTTG
ATTTTTCGGGCACCCAGAAGTATATATTCTGATTCTCCCAGGATTCGGCATAGTCTCACA
CATCGTTGCCTACTACGCGGGGAAAAAAGAACCTTTCGGGTACATAGGAATAGTCTGAGC
TATGATGCCATGCGATT

>P054_Linguado_Peixaria Golfinho_E05_009_2015-03-26.ab1
TGAACATAGGTAGAGAACACCCTGCAAGCTGGTAGAGAGATTCACTCGTCTATGGGCCTA
CATCACGGCTTAGACTCAGCATCTACTATGCATCACACGTGGATTCTTTTGCACAATCCA
CAAAGAACATTGCACCCTCTACCTTGATTTTTGGTGCATGAGCCGGGATAGTGGGCACAG
CCTTTAAGCCTTCTAATCCGAGCAGAGTTAAGTCAGCCCGGCGCGCTCCTTGGGAGATGA
CCAGGTCTATAACGTAATTGTTACAGCCCACGCCTTCGTTATGATTTTCTTTATAGTAAT
GCCCATCATAATTGGAGGGTTCGGAAACTGACTAATCCCACTAATGATTGGAGCCCCCGA
CATAGCATTCCCCCGAATAAACAACATGAGCTTTTGGCTCTTGCCCCCTTCTTTCCTCTT
GCTTCTAACCTCTTCAGGGGTAGAAGCGGGAGCCGGAACCGGCTGAACAGTGTACCCCCC
TCTCGCTGGCAACCTCGCACATGCGGGAGCCTCTGTCGACCTGGCCATCTTTTCCCTTCA
CCTCGCAGGTGTCTCATCAATTTTAGGGGCTATCAACTTTATTACCACCATTATTAACAT
GAAACCCCCTGCCATCTCTCAGTATCAAACTCCTCTGTTTGTGTGAGCCGTTTTAATTAC
AGCCGTCCTTCTACTACTTTCACTTCCTGTCTTGGCCGCCGGCATTACAATGCTTCTAAC
AGACCGCAACCTAAACACAACCTTCTTCGACCCAGCAGGAGGGGGTGATCCAATTCTTTA
TCAACATTTATTCTGATTCTTCGGGCACCCAGAAGTATATATTCTGATTCTCCCAGGATT
CGGCATGGTCTCCCACATCGTTGCCTACTACGCGGGTAAAAAAGAACCTTTCGGCTACAT
AGGAATGGTCTGAGCCTATGATGCCTTCCCT

>P055_Espada_Peixaria Golfinho_F05_011_2015-03-26.ab1
CAACCTTTCTTTAAGAATTGGCCAATCTTAACTGATATACCACCTCAGAGCTGGCAGAGA
TGCTCAAGCTCTGTATCGTGGGCTACACCCACGCTTACTCAGCCATCTACCGTGGCATTA
CCCGTTGATCTCTCAACCAACCACAAAGACATCGGCACCCTCTACTTGGTATTTGGTGCA
TGAGCCGGGAATAGTAGGCACAGCCTTTAAGCCTTTCTCATCCGCGCAGAGCTGAGCCAA
CCCGGCTCCCTCCTAGGAGATGACCAGATTTACAATGTTATCGTTACAGCCCATGCCTTC
GTGATAATTTTCTTTATAGTAATACCAATCATGATTGGAGGGTTCGGAAACTGACTTATC
CCCCTGATGATTGGGGCCCCCGACATGGCATTCCCACGAATAAATAACATAAGCTTCTGG
CTTCTACCCCCTTCTTTCCTGCTTCTTCTAGCTTCTTCCGGAGTTGAAGCAGGAGCCGGA
ACTGGTTGAACCGTCTACCCCCCACTAGCCGGCAACCTAGCACATGCAGGCGCATCGGTT
GACTTAACCATCTTCTCCCTCCACTTAGCAGGAATTTCTTCCATCTTAGGCGCCATTAAC
TTTATTACAACCATTCTAAACATGAAGCCTGCAGCCATCACCCAATTTCAAACCCCTCTG
TTCGTGTGATCAGTCCTAATTACAGCTGTCCTTCTACTCCTTTCCCTACCAGTTCTTGCA
GCTGGAATTACAATACTTCTGACTGACCGCAATCTTAACACTACATTCTTTGACCCCGCA
GGAGGAGGAGACCCAATCTTATACCAACACTTATTTTGATTCTTTGGCCACCCAGAAGTC
TACATCCTCATTCTTCCCGGATTTGGAATAATCTCACACATTGTCGCATATTACGCCGGA
AAGAAAGAACCTTTTGGATATATAGGAATAGTCTGAGCTATGAAGCATCGCCCC

>P056_Cacao_Peixaria Golfinho_G05_013_2015-03-26.ab1
GGTTCTTTGGAATTCGGACAATCCCAACCGTAAACCAGGTAACTGCAGCCTTGATAAGAA
ACGGATTTGACCTCTGTAACCGCAGCTACATCCGCCGCTATTATCAGCCATCTACTGTGC
AACTATCGTTGACTATTTTCTACTAACCACAAAGATATTGGCACCCTTTACCTAATTTTT
GGTGCATGAGCAGGTATAGTTGGGACAGCCCTAAGCCTCCTAATTCGAGCTGAACTTGGG
CAACCTGGATCTCTTTTAGGAGATGATCAGATTTATAATGTAATTGTAACCGCCCACGCT
TTTGTAATAATCTTTTTTATGGTTATACCAATCATAATTGGTGGTTTCGGAAATTGACTA
GTTCCTTTAATAATTGGAGCACCAGATATAGCCTTCCCACGAATAAATAACATAAGCTTC
TGACTTCTTCCACCATCATTTCTTCTCCTCCTCGCCTCTGCTGGAGTTGAAGCCGGAGCA
GGTACTGGTTGAACAGTTTATCCTCCATTAGCTAGTAACCTAGCACATGCTGGACCATCT
GTTGATTTAGCTATTTTCTCTCTTCACTTAGCCGGTATTTCATCAATTTTAGCTTCAATT
AACTTTATTACAACCATTATTAATATAAAACCACCAGCCATTTCCCAATATCAAACACCA
TTATTTGTTTGATCTATTCTTGTAACCACTATTCTTCTTCTCCTAGCACTTCCAGTTCTT
GCAGCAGGTATTACAATATTACTTACAGATCGTAACCTTAATACTACATTCTTTGACCCT
GCAGGTGGAGGAGATCCAATCCTTTATCAGCACTTATTTTGATTTTTTGGTCATCCTGAA
GTTTATATCTTAATTTTACCTGGTTTCGGAATAATCTCACATGTAGTAGCCTATTATTCA
GGTAAGAAAGAACCCTTTGGATATATGGGTATAGTTGAGCAATAAAGCATTGGACG

>P057_Linguado_Peixaria Oliveira_H05_015_2015-03-26.ab1
CTAGTAAAGAAGACTCACCTGGTCCGATCATCACGCTGAAGTCAGCACTACTATGCATCA
CACGTGATTCTTCCCATCATCAAGACATTGGCACCTCTACCTGATGTATGTGCATGAGCC
GGATATCGGCGCAGCTTTAAGCCTTCTAATCGAGCAGACTAGCCAGCCCGCGCACTCTCT
GAGATGACTAAATCTATAACGTAATTGTTACGGCGCAGCCTTCGTTATAATTTTCTTTAT
AGTAATGCCCATCATAATTGGAGGGTTCGGAAACTGACTTATACCTCTAATGATTGGAGC
CCCCGACATAGCATTCCCTCCGGAATGAACAACATGAGTTTTGACTTCTCCCCCCTTCTT
TCCTCCTTCTCCTAACCTCCTCAGGAGTAGAGGCAGGAGCCGGAACAGGCTGAACAGTTT
ATCCTCCCCTCGCAGGCAACCTTGCACACGCAGGGGCCTCTGTTGACTTGGCCATCTTTT
CCCTACACCTTGCAGGTGTTTCATCAATTTTAGGAGCCATCAACTTTATTACAACAATTA
TTAACATGAAACCCCCAGCCATCTCCCAATATCAGACGCCTTTATTTGTATGGGCTGTCT
TAATTACAGCCGTTCTCCTTCTACTCTCACTTCCTGTCTTAGCCGCCGGCATTACAATGC
TTCTTACAGACCGAAACCTTAATACAACTTTCTTTGACCCGGCAGGAGGGGGAGACCCCA
TTCTTTACCAACACTTATTCTGATTCTTTGGCCACCCCGAGGTTTATATTTTAATTCTCC
CAGGATTTGGCATAGTCTCACACATCGTAGCATACTAATGCGGGTAAGAAAGAACCATTC
GGCTACATGGGAATAGTATGAGCTATGATGCCTTGTCT

>P058_Pescadinha_Pescadinha Oliveira_A06_002_2015-03-26.ab1
TCGTAAAGAGATTTGGCAATGCTGATAATGTAAGACACCTCAGAGCCTGGTTAGAGAGAT
TCAACCTCGTCTATGGGCTACAATCACGCTTAAGACTCAGCATCTACTATGGCAATCACA
CGTTGATTCTTTTCCACCAACCACAAAGACATTGGCACCCTCTACCTAATTTTTGGTGCA
TGAGCCGGGATAGTGGGCACAGCTTTAAGCCTTCTAATCCGAGCAGAGTTAAGTCAACCC
GGCGCGCTCCTTGGAGATGACCAGGTCTATAACGTAATTGTTACAGCCCACGCCTTCGTT
ATGATTTTCTTTATAGTAATACCCATCATAATTGGAGGGTTCGGAAACTGACTAATCCCA
CTAATGATTGGAGCCCCCGACATAGCATTCCCCCGAATAAACAACATGAGCTTTTGGCTC
TTGCCCCCTTCTTTCCTCTTGCTTCTAACCTCTTCAGGGGTAGAAGCGGGAGCCGGAACC
GGCTGAACAGTGTATCCCCCACTCGCTGGCAACCTCGCACATGCGGGCGCCTCTGTCGAC
CTGGCCATCTTCTCCCTTCACCTCGCAGGTGTCTCATCAATTTTAGGGGCTATCAACTTT
ATTACCACCATTATTAACATGAAACCCCCTGCCATCTCTCAGTATCAAACACCTCTGTTT
GTGTGAGCCGTTTTAATTACAGCCGTCCTTCTACTACTTTCACTTCCTGTCTTGGCCGCC
GGCATTACAATGCTTCTAACAGACCGCAACCTAAACACAACCTTCTTCGACCCAGCAGGA
GGGGGTGATCCAATTCTTTATCAACATTTATTCTGATTCTTCGGGCACCCAGAAGTATAT
ATTCTGATTCTCCCAGGATTCGGCATGGTCTCCCACATCGTTGCCTACTACGCGGGTAAA
AAAGAGCCTTTCGGCTACATAGGAATGGTCTGAGCTATGATGCATCCGCC

>P059_Abr�tea_Peixaria Oliveira C08_03.ab1
TGCMACTCTGATACTGGTGAACGACTCTGCAGAGCCTTGRGTATGAGGATGGATTTACAT
GCCTCGTGTTCTATGGCGGGACGTCAYCAATCTCACGCGCKWTAAGWTCYCCAGCCATCT
TACCTAGTGGGCAATCACMTCGTTGATTTCTTTTCCCACCTACCCACCAAGACATTGGCA
CCCTCTACCCTAATTTTTTGGKTGCATGAGCCCGGKATAGTKGGGSACAGCTTYTAAAGC
CCTTCCTAATTCCGAGCCAGARGYTTAGGKCAAACCYMGGGCKGCKGCTTYCTTWGGRAG
ATGATCCAGAGTYCTATWAAYSGTWAATTTGTTTACCAGCSCCCACGCCCTTYCGTWWAT
RRATYTTTCYTTTATTRRKTAATRCCCCATCCATAAATTKGRKAGGKKTTCGGGAAAYYT
GRCYTARTTCCCYMCYWATKWRWTTGGRRGCCCCMCGATCAATAGSMATTTCCCYCCGRA
ATAAAATMAACAWKRARCTTYTTKRGCTYCTTKSCCCCYTTCWTTTYCTTCTTSCTTCCT
WACCTCCTTCARGAGGTWGAAAGCSGGARCCGGAACCGGCTGAACAGTKTATCCYCCACT
MGCTRGYAACCCTMGGCACATGCGGGRGCCTCTGTCGACCCTRGCCATTTTTTCTCCCCT
TCACCTTMGCAGGTGTCTCATCAATTTTTAGGGGCTATTAACTTTATTWCCAMCCATTTA
TAACAATAAACCCCCCKCCCTCTCCCAGTATCCAACMCCTCTGTTTGTTTGAGSCGTTTT
AATTACAARCGTCCCTCCTCCTCTTTCMCCTCCCGTCYCTGGCMGCGGCAATACAAAGCT
TCTAACCAGCCGCAAMCCTAAAACAACCTTTCTTYGCCCAGCAGGAGGGGGAGAYCCAAT
TCTTTATAARATTTTTTTYTGATCTTTYGGCACCCAGAAGTATATATTYTRATCTCCCAG
GATTCGGSATGGTCTCCCACATMGTTGCCTACYAYCGGGTTAAAAKASSCAGCCYYGTAT
CTACAATGCATCCTCGTCCAACATWCKA

>P060_Salmao_Peixaria Oliveira_B06_004_2015-03-26.ab1
ATGCAGTACTAATGCTAACCAGTAGGTACCTCACAGAGCTGATAGAAAGACTCAACTCGT
CCCATGAGCTACAATACACGCTAGGACGTTACAGCCATCTCCTACATGTGGCAATCCACA
GTGATGATCTTTCTCACCCAACCACAAAAGACATGGCCACCTCTCATTAAGTATTTGTCC
CTAACCCGGAATAGTCGGACACGGTCTAAAGTCTCTAGACTGAAGAAGAACACAGCCAGC
CGGCGCGCCTCTTCTGGGAGATGACAAAATTAATAAGGTAATGGTAACAGCCCATCCTTT
CGTCATAATTTTCTTTATTAGTCATACCGACAATGATGGAGGGCTTGGGAAACTGATTAT
TTCCTCTTATAATCGGGGCCCCCGACATAGCATTCCCCCGAAAAAATAACATAAGTTTTT
GACTTCTCCCTCCCTCCTTTCTTCTCCTCCTGGCTTCTTAGGGAGAGAAAGCGGGCCCGG
GCCCGGGATAACCAGTTTTCCCCCCTTTAGCAGGTAATTTTGCCCAGCCGGGAGCTTCGG
TTGACTTAACTATTTTTTCCCTCCATTTGCAGGGTATTTCTTCAATTCTTGGGGCCATTA
ATTTTATTACAACCATTATTAATATAAAACCCCCAGCATCTCTCAGTATCAAACCCCACT
TTTTGTTTGAGCTGTATTAGTCACTGCCGTCCTTTTGTTACTCTCCCTCCCTGTTCTAGC
AGCAGGCATTACCATACTACTTACAGACCGAAATCTAAATACCACTTTCTTTGACCCGGC
AGGCGGAGGAGACCCAATCTTGTACCAACATCTCTTTTGGTTCTTTGGCCATCCAGAAGT
ATATATTCTCATTCTCCCAGGCTTTGGTATAATTTCACACATCGTTGCATACTACTCTGG
CTAAAAAAGAACCTTTCGGGTACATAGGAATAGTCTGAGCTATGATGCCCATTCGCC

>P061_Linguado_Peixaria Silveira_C05_005_2015-03-16.ab1
AGTTTCTAGCAATTCTAACGGTGTGAACCCCCAAGCCTGTAGAGGATCACTCGTTCTATG
GGCTACATCACGCTTAGCTCAGGCATCTACTGTGCATCACACGTGAATTTTCTTCGACCC
ATCACAAAAGACATCTGCACCCCTCTATCTCGTATTTGGTGCCTGAGCCCGGAATAGTGG
GAACAGCCCTAAGCCTTCTCATCGAGCAGAACTTAGCCAACCTGGGGCCTCCTAGGGGAC
GACCAAATTTATAACGTAATCGTCACCGCACACGCCTTTGTAATAATCTTTTTTATGGTA
ATACCAATTATGATCGGGGGTTTCGGCAACTGACTTATTCCCCTAATAATTGGCGCCCCA
GATATAGCATTCCCCCGAATAAACAACATAAGCTTCTGACTCCTACCCCCTTCATTCCTT
CTTCTCCTAGCCTCTTCAGGTGTCGAAGCTGGGGCCGGAACTGGGTGAACCGTCTACCCC
CCTTTAGCTAGCAACCTCGCCCACGCTGGAGCCTCAGTAGATCTGACTATCTTTTCACTT
CACCTTGCAGGAATCTCTTCAATTTTAGGAGCTATTAACTTCATTACTACCATCATCAAC
ATGAAACCCACGACTGTAACAATATACCAAATTCCGCTGTTTGTGTGAGCCGTACTGATT
ACAGCCGTTCTCCTACTCCTTTCCCTCCCAGTCCTAGCCGCTGGTATTACAATACTACTC
ACAGATCGGAACCTAAATACAACCTTCTTTGACCCTGCAGGGGGAGGTGACCCCATCCTC
TACCAACACCTGTTCTGATTCTTTGGCCACCCTGAAGTCTACATTTTGATTCTTCCAGGC
TTCGGAATAATTTCACACATCGTCGCATACTACTCAGGGAAAAAAGAACCCTTTGGTTAC
ATAGGAATGGTCTGAGCCATGATGGCCCTTGGG

>P062_Pescada_Peixaria Silveira_C06_006_2015-03-26.ab1
GTTAGACCAAATCTCTGGATCATTGTTAAGGACAGCTCAGAGCTTGGTAAGCAGAGATTC
AGCCTCCGTTCTATGGGGCTACAATGCCACCGCTTAGACTCAGCCATCTTACCTATGGCA
ATCACACGTCGATTCTTCTTCCACCAAACCACAAAGACATTGGCACCCTCTACCTAATTT
TTGGTGCATGAGCCGGGATAGTGGGCACAGCTTTAAGCCTTCTAATCCGAGCAGAGTTAA
GTCAACCAGGCGCACTCCTTGGAGATGACCAGGTCTATAACGTAATTGTTACAGCCCACG
CCTTCGTTATGATTTTCTTTATAGTAATGCCCATCATAATTGGAGGGTTCGGAAACTGAC
TAATCCCACTAATGATTGGAGCCCCCGACATAGCATTCCCCCGAATAAACAACATGAGCT
TTTGGCTCTTGCCCCCTTCTTTCCTCTTGCTTCTAACCTCTTCAGGGGTAGAAGCGGGAG
CCGGAACCGGCTGAACAGTGTATCCCCCACTCGCTGGCAACCTCGCACATGCGGGCGCCT
CTGTCGACCTGGCCATCTTTTCCCTTCACCTCGCAGGTGTCTCATCAATTTTAGGGGCTA
TCAACTTTATTACCACCATTATTAACATGAAACCCCCTGCCATCTCTCAGTATCAAACAC
CTCTGTTTGTGTGAGCCGTTTTAATTACAGCCGTCCTTCTACTACTTTCACTTCCTGTCT
TGGCCGCCGGCATTACAATGCTTCTAACAGACCGCAACCTAAACACAACCTTCTTCGACC
CAGCAGGAGGAGGTGATCCAATTCTTTATCAACATTTATTCTGATTCTTCGGGCACCCAG
AAGTATATATTCTGATTCTCCCAGGGTTCGGCATGGTCTCCCACATCGTTGCCTACTACG
CGGGTAAAAAAGAGCCTTTCGGCTATATAGGAATGGTCTGAGCTATGATGCCATCCGCT

>P063_Salmao_Peixaria Silveira_D06_008_2015-03-26.ab1
ATGTGTCAGACTAATGCTAACTAGGTCACCCTCAGAGCTGTAGAAGTGACTCACTCGTCT
ATGGAGCTTACATCCACCGCTAGACGTTCAGGCATCTTACCCTATGTGCAATCACACGTG
AGGATTCTTTTTTCACCAAACACAAAGAGCCATTGGCACCCTCTTACTAATTTTTGGTGC
CTGAGCCGGGATAGTGGGCACAGCCCCTTAGCGTCTCTAATCTGAGCAGAGACTCATCAA
CCAGGCGCACTCTTTGGAGATGACCAGGTCTATAACGGTAATTGTTACAGCCCAAGCCTT
CGTTATGATTTTCTTTATAGTAATGCCCATCATAAATGGAGGGTTCTGAAACTGAATAAT
CCCACTAATGATGGAGCCCCCGACATAGCATTCCCCCGAATAAAATACATGAGCTTTTGG
CTCTCTGCCCCCTTCTTTCCTCTCTCTTCTAACCTTTATAGGGGTAGAAGCGGGAGCCGG
ACCCGGGAGAACAGGGTATCCCCCATTTGCCGGGAACTTTGCACCAGCCGGGACCTTCGT
TGACCTGACCATTTTTTCCCTTCCCCTTGCAGGGGTCTCATCAATTTTAGGGGCTATCAA
CTTTATTACCACCATTATTAACATGAAACCCCCACCATCTCTCAGTATCAAACACCTACG
TTTGGTGAGCCGTTTTAATTACAGCCGTCCTTTTAGTACTTTCACTTCCTGTCTTGGCCA
GCGGCATTACAATGCTTCTAACAGACCGCAACCTAAACACAACCTTCTTCGACCCAGCAG
GAGGAGGAGATCCAATTCTGTATCAACATTTATTCTGATTCTTCGGCCACCCAGAAGTAT
ATATTCTGATTCTCCCAGGGTTCGGCATGGTCTCCCACATCGTTGCATACTACTCGGGTA
AAAAAGAACCTTTCGGGTACATAGGAATGGTCTGAGCTATGATGCCCTTCAGCT

>P064_Cacao_mangona_Peixaria Silveira_E06_010_2015-03-26.ab1
TATCTCCAGGGACATATGAATAGAAAGGAATTGGTATCTTGCAACCGCAGTAACATTCGA
CGCTATTTCGTCACTATACTTGTGCAATTGATCGTTGAGTATGCTCGAACTAAGCCACAG
AGTATAATGGGAGAACCCTTTAGCTGATTTTTTGGTGCATGAAGCAGGTATAGTTGGGAC
AGCCTTAGGCATCTACTTGGAGTTGAACTTGGCAACTGGATCTTCTTTTAGGAGATGATC
AGATTTATAATGTAATTGTAACTGCCCACGCTTTTGTAATAATCTTTTTATGGTTTATAC
CAATCATAATTGGTGGTTTCGGAAATTGACTAGTTCCTTTAATAATCGGAGCACCAGATA
TAGCCTTCCCACGAATAAATAACATAAGCTTCTGACTTCTTCCACCATCATTTCTTCTCC
TCCTCGCCTCTGCTGGAGTTGAAGCCGGAGCAGGTACTGGTTGAACAGTTTATCCTCCAT
TAGCTAGTAACCTAGCACATGCTGGACCATCTGTTGATTTAGCTATTTTCTCTCTTCACT
TAGCCGGTATTTCATCAATTTTAGCTTCAATTAACTTTATTACAACCATTATTAATATAA
AACCACCAGCCATTTCCCAATATCAAACACCATTATTTGTTTGATCTATTCTTGTAACCA
CTATTCTTCTTCTCCTAGCACTTCCAGTTCTTGCAGCAGGTATTACAATATTACTTACAG
ATCGTAACCTTAATACTACATTCTTTGACCCTGCAGGTGGAGGAGATCCAATCCTTTATC
AGCACTTATTTTGATTTTTTGGTCATCCTGAAGTTTATATCTTAATTTTACCTGGTTTCG
GAATAATCTCACATGTAGTAGCCTATTATTCAGGTAAGAAAGAACCCTTCGGATATATGG
GCATAGTTGAGCAATAAATAGCAAAATTTTTTG

>P065_Corvina_Peixaria Silva_F06_012_2015-03-26.ab1
CTGACGGATTTGCAATCTGATATGTAAACACCTGAAGCTGGTAGAAAGACTCTACCTCGT
CTATGGGCTACATTCACGCTAAAGCTCAGGCATCTACCTATGCATCACACGTTGATTTTC
TCCACCAACCACAAAGACATTGGCACCCTCTACTGATTTTTGGTGCATGAGCCGGAATAA
TCGGCACAGCTTTAAGCCTACTGATTCGAGCCGAACTTAGCCAACCTGGCGCACTCCTCG
GAGACGACCAAATCTATAACGTAATCGTTACGGCGCATGCCTTCGTTATAATTTTCTTTA
TAGTAATGCCCATCATAATTGGAGGCTTCGGAAACTGACTTGTACCTCTAATGATTGGAG
CCCCCGATATAGCATTCCCTCGGATAAATAATATGAGCTTCTGACTTCTCCCCCCTTCTT
TCCTGCTACTCCTAACCTCCTCAGGAGTAGAGGCAGGTGCCGGAACAGGCTGAACAGTCT
ACCCTCCCCTCGCCGGGAATCTTGCACACGCAGGAGCCTCTGTCGACTTAGCCATTTTCT
CCCTTCATCTCGCAGGTGTTTCATCAATTTTAGGGGCTATTAACTTTATTACAACAATTA
TTAACATGAAACCCCCAGCCATCTCCCAGTATCAGACACCTCTATTTGTATGAGCCGTTT
TAATTACAGCTGTCCTACTTCTACTCTCACTTCCTGTCCTAGCCGCCGGCATTACAATGC
TTCTAACAGACCGCAACCTAAATACAACCTTTTTTGACCCAGCAGGAGGGGGAGACCCAA
TTCTTTACCAACACTTATTCTGATTCTTTGGTCATCCTGAAGTATATATTTTAATTCTCC
CAGGATTTGGGATAGTCTCACACATCGTCGCCTACTATGCTGGTAAGAAAGAACCTTTCG
GCTATATGGGTATGGTCTGAGCTATAATGCATGTCCG

>P066_Cocoroca_Peixaria Silva_G06_014_2015-03-26.ab1
ACTCCGCAGAGATTGGCAATCCGATGGGGAAACACTGAGCTGTGAAAAGATCAACCCTCT
GTACACGGACTACAGGCGGCGGCCTACACACTCGGCCATTCACTGTGCATCACACGTTGA
TTTTTCTCTACCAATCACAAAGACATCGGCACCCTTTATCTCGTATTTGGTGCTGAGCCG
GGCATGGTGGGCACAGCCCTCAGCTGCTAATTCGAGCAGAGCTCAGCCAACCTGGTGCAC
TCCTCGGAGACGACCAAATTTACAATGTCATTGTAACTGCACATGCATTTGTAATAATCT
TTTTTATAGTAATGCCAATTTTAATTGGCGGATTTGGAAACTGACTTGTCCCTCTGATGG
TCGGGGCCCCTGACATAGCATTCCCCCGAATGAACAATATGAGCTTCTGACTACTTCCCC
CCTCTTTCCTTCTCCTCTTGGCCTCTTCAGGTGTAGAAGCCGGAGCTGGCACAGGGTGAA
CAGTCTACCCCCCTCTAGCCGGAAACTTAGCCCATGCGGGAGCATCCGTCGATCTGACAA
TTTTCTCTCTTCACTTAGCAGGTGTCTCCTCAATTCTCGGAGCCATCAACTTCATCACAA
CAATTATCAACATGAAACCTCCTGCCATCTCCCAATACCAAACCCCTCTGTTTGTATGGT
CCGTTTTAGTAACCGCCGTCCTACTTCTCCTTTCTCTGCCCGTCCTTGCCGCCGGCATTA
CAATGCTCCTTACCGACCGAAACCTCAACACCACCTTCTTTGACCCTGCCGGAGGAGGTG
ACCCCATTCTCTATCAACACCTATTCTGATTCTTCGGGCACCCCGAAGTCTATATTCTGA
TTCTCCCTGGTTTCGGTATAATTTCCCACATCGTGGCCTATTATTCCGGTAAAAAAGAAC
CTTTCGGTTACATGGGAATGGTTGAGCCATGATGCCATGCG

>P067_Gordinho_Peixaria Silva_H06_016_2015-03-26.ab1
CAGTTCTGGATGTGAAAAACACCTCGAAGCTGTAGAAAGGGACTTAACTCGTACACATCG
GACTACCATGCAGCGGCTACAGCATCAGGCCATCTACCTATGCATTCACACGGTGGATTT
TTCTCTACCAATCACAAAGACATCGGCACCCTCTACCTGAGTATTTGTGCATGAGCCGGA
AATAGTCGGGCACAGCCTCTACAGCCTAGCTGATTCGAGCAGAGCTCAGCCAACCTGGCT
GCACTCCTCGGAGACGACCAAATCTATCAATGTCATTGTACGGCACATGCCATTCGTATA
ATCTTCTTTATAGTAATGCCCATCATAATTGGAGGATTCGGAAACTGACTTGTACCTCTA
ATGATCGGAGCCCCCGACATAGCATTCCCTCGAATGAACAATATGAGCTTCTGACTTCTC
CCCCCTTCTTTCCTTCTACTCCTAACCTCCTCAGGAGTAGAGGCAGGAGCCGGAACAGGG
TGAACAGTCTACCCTCCCCTAGCCGGAAATTTAGCACACGCAGGAGCCTCTGTCGATTTA
GCCATTTTCTCCCTTCATCTAGCAGGTGTTTCATCAATTTTAGGAGCCATCAACTTCATC
ACAACAATTATTAACATGAAACCTCCAGCCATCTCCCAATATCAAACCCCTCTGTTTGTA
TGGTCCGTTTTAGTAACAGCCGTCCTACTTCTCCTTTCTCTTCCCGTCCTAGCCGCCGGC
ATTACAATGCTCCTAACAGACCGAAACCTCAACACCACCTTCTTTGACCCAGCCGGAGGA
GGAGACCCCATTCTTTATCAACACCTATTCTGATTCTTCGGTCACCCCGAAGTATATATT
TTGATTCTCCCCATGGTTTCGGGTATAATTTCCCACATCGGTGGCCTATTATTCCGGTAA
GAAAAGAACCTTTCGGGCTTATCATGGGTAAGGTCTGAGCTAATGATTATAATGTTATG

>P068_Pescada_branca_Peixaria Silva_A07_001_2015-03-26.ab1
TACAAGATCTCTGGCAAGTGCCCATAGGTCCAGTACCGTTGAGAGGCTGGTAGAACACGA
CTCAGCGTCGTACTATGGGCTACAGTGCACCGCTAATGCTCAGCATCTACTATGCATCAC
ACGTCGACTCATTTACACAACCACAAAGACATGGCACCATCTATCTAATTTTTGGTGCAT
GAGCCGGGAATAGTAGGCACAGCTTTAAGCCTTCTAATCCGAGCAGAATTAAGCCAGCCA
GGCGCACTCCTTGGAGATGACCAGGTTTATAACGTAATTGTTACGGCACACGCCTTCGTT
ATAATTTTCTTTATAGTAATGCCTATTATGATCGGAGGGTTCGGAAACTGACTTATTCCC
CTAATGATCGGGGCCCCCGACATGGCATTCCCCCGAATGAACAACATGAGTTTTTGACTT
CTCCCACCTTCTTTCCTCCTTCTCCTAACCTCCTCCGGAGTAGAGGCAGGAGCCGGAACA
GGCTGAACAGTTTATCCCCCGCTCGCAGGCAACCTTGCGCACGCAGGGGCTTCTGTTGAC
TTGGCCATCTTTTCCCTACACCTTGCTGGTGTTTCATCAATTCTAGGAGCCATCAACTTT
ATTACAACAATTATTAATATGAAGCCCCCTGCCATCTCCCAATATCAGACGCCCTTATTC
GTATGGGCTGTCCTAATCACAGCCGTTCTCCTGCTACTCTCACTGCCTGTATTAGCCGCC
GGTATTACTATGCTTCTTACAGACCGAAACCTTAATACAACTTTCTTTGATCCTGCAGGA
GGAGGAGACCCCATTCTTTACCAACACTTATTCTGATTCTTTGGCCACCCCGAGGTTTAT
ATTTTAATTCTGCCAGGGTTTGGCATGGTCTCACACATCGTTGCCTACTACGCTGGCAAA
AAAGAGCCATTCGGCTACATGGGAATAGTATGAGCTATGATGCATCGCTG

>P069_M_Luisa_Peixaria Silva_B07_003_2015-03-26.ab1
GATCGGCAATTCCTGACATATTGTTACAAGTACAACCTTCGAGAGGCCTGGTTAAGAAGA
GACTTGCACTCCGTTCTAATGGAGCTACAATCCACCGCTAAGACTCAGCCATCTACTATG
GCAATCACACGTGATTCTTTTTCCACCAAATCACAAAGACATCGGCACCCTCTATCTAAT
TTTTGGTGCATGAGCCGGGAATAGTAGGCACAGCTTTAAGCCTTTCTAATCCGAGCAGAA
GCTAAGCCAGCCAGGCGCACTCCTCGGAGACGACCAGAATTTATAACGTAATTGTTACGG
CACACGCATTCGTTATAATCTTCTTTATAGTAATGCCTATTATGATCGGAGGGTTCGGAA
ACTGACTTGTTCCTCTAATGATCGGGGCCCCCGACATGGCATTCCCCCGAATGAACAACA
TGAGTTTTTGACTTCTCCCACCTTCTTTCCTCCTTCTCCTAACCTCCTCAGGAGTAGAGG
CAGGAGCCGGAACAGGCTGAACAGTTTATCCCCCGCTCGCAGGCAACCTTGCGCACGCAG
GGGCTTCTGTTGACTTGGCCATTTTTTCCCTACACCTTGCAGGTGTTTCATCAATTCTAG
GAGCCATCAACTTTATTACAACAATTATTAACATGAAGCCCCCTGCCATCTCCCAATATC
AGACGCCTTTATTTGTATGGGCTGTCTTAATCACAGCCGTTCTCCTTCTACTCTCACTGC
CTGTCTTAGCCGCCGGTATTACTATGCTTCTTACAGACCGAAACCTTAATACAACTTTCT
TTGATCCTGCAGGAGGAGGAGACCCCATTCTTTACCAACACTTATTCTGATTCTTTGGCC
ACCCCGAGGTTTATATTTTAATTCTGCCAGGGTTGGCAAGGTCTCACACATCGTTGCCTA
ATAATTCGGCAAAAAAGAACCATTCGGCTACATGGGAATAGTATGAGCTATGATGCCTTG
CCC

>P070_Espada_Peixaria Ventania_C07_005_2015-03-26.ab1
ATTCTAAAGAATTTTCGACAATTCCAAACTTGATATACACCCTCAGAGCCTGCAGGTGAG
ACTCAACCTCCTGTATGTGGGGGCTACAACCCACCGCTTACTCAGCCATCCTACCCGTGG
CAATTACCCGTTGATTCCTCTCAACCCAACCACAAAGACATCGGCACCCTCTACTTGGTA
TTTGGTGCATGAGCCGGAACTAGTAGGCACAGCCTTAAGCCTTCTCATCCGCGCAGAGCT
GAGCCAACCCGGCTCCCTCCTAGGAGATGACCAGATTTACAATGTTATCGTTACAGCCCA
TGCCTTCGTGATAATTTTCTTTATAGTAATACCAATTATGATTGGAGGGTTCGGAAACTG
ACTTATCCCCCTGATGATTGGGGCCCCCGACATGGCATTCCCACGAATAAATAACATAAG
CTTCTGGCTTCTACCCCCTTCTTTCCTGCTTCTTCTAGCTTCTTCCGGAGTTGAAGCAGG
AGCCGGAACTGGTTGAACCGTCTACCCCCCACTAGCCGGCAACCTAGCACATGCAGGCGC
ATCGGTTGACTTAACCATCTTCTCCCTCCACTTAGCAGGAATTTCTTCCATCTTAGGCGC
CATTAACTTTATTACAACCATTCTAAACATGAAGCCTGCAGCCATCACCCAATTTCAAAC
CCCTCTGTTTGTGTGATCAGTCCTAATTACAGCTGTCCTTCTACTCCTTTCCCTACCAGT
TCTTGCAGCTGGAATTACAATACTTCTGACTGACCGCAATCTTAACACTACATTCTTTGA
CCCCGCAGGAGGAGGAGACCCAATCTTATACCAACACTTATTTTGATTCTTTGGCCACCC
AGAAGTCTACATCCTCATTCTTCCAGGATTTGGAATAATCTCGCACATTGTCGCATATTA
CGCCGGAAAGAAAGAACCTTTTGGATATATAGGAATAGTCTGAGCTATGAAGCATCGCCG

>P071_Atum_Peixaria Ventania_D07_007_2015-03-26.ab1
AGAGTGCATCTCTTGCACATTGTTCACAATTGTTCAATTTAACTTGAGAGGCTCGCTAGA
AGTGGCTCAACCCTCCTGTATTATCGGGGCTACAATCCAGCGCTTAACTTCAGCATGCTA
CTGTGGCAATCATCATCGCCTGACTTTTCTCAACCAACCATAAAGACATCGGCACCCTCT
ATCTAGTATTCGGTGCATGAGCTGGAATAGTCGGCACGGCTTTAAGCTTGCTCATCCGAG
CTGAACTAAGCCAACCAGGTGCCCTTCTTGGGGACGACCAGATCTACAATGTAATCGTTA
CGGCCCATGCCTTCGTAATGATTTTCTTTATAGTAATACCAATTATGATTGGAGGATTTG
GAAACTGACTTATTCCTCTAATGATCGGAGCCCCCGACATGGCATTCCCACGAATGAACA
ACATGAGCTTCTGACTCCTTCCTCCCTCTTTCCTTCTGCTCCTAGCTTCTTCAGGAGTTG
AGGCTGGGGCCGGAACCGGTTGAACAGTCTACCCTCCCCTTGCCGGTAACCTAGCCCACG
CAGGGGCATCAGTTGACCTAACTATTTTCTCACTTCACTTAGCAGGGGTTTCCTCAATTC
TTGGGGCAATTAACTTCATCACAACAATTATCAATATGAAACCTGCAGCTATCTCTCAAT
ATCAAACACCACTGTTTGTATGAGCTGTACTAATTACAGCTGTTCTTCTTCTACTTTCCC
TTCCAGTCCTTGCCGCTGGTATTACAATGCTCCTTACAGACCGAAACCTAAATACAACCT
TCTTCGACCCTGCAGGAGGGGGAGACCCAATCCTTTACCAGCATCTATTCTGATTCTTTG
GACATCCAGAAGTCTACATTCTTATTCTTCCCGGATTCGGAATGATTTCCCACATTGTTG
CCTACTACTCAGGTAAAAAAGAACCTTTCGGCTACATGGGTATGGTATGAGCCATGATGC
ATTCGCCT

>P072_Pescada_Peixaria Ventania_E07_009_2015-03-26.ab1
GACCATTTTCTGGACTATATGCTAAGACACCTCAGAGCTTGTAGAGATGATTCAACTTCG
TCTATGGGGCTACAATGCCACGCTTAGACTCAGCCATCTACCTATGGCAATCACACGTGA
TTCCTTTTCCACCAACCACAAAGACATTGGCACCCTCTACCTTAATTTTTGGTGCATGAG
CCGGGATAGTGGGCACAGCTTTAAGCTGCTAATCCGAGCAGAGTTAAGTCAGCCCGGCGC
GCTCCTTGGAGATGACCCAGGTCTATAACGTAATTGTTACAGCCCACGCCTTCGTTATGA
TTTTCTTTATAGTAATGCCCATCATAATTGGAGGGTTCGGAAACTGACTAATCCCACTAA
TGATTGGAGCCCCCGACATAGCATTCCCCCGAATAAACAACATGAGCTTTTGGCTCTTGC
CCCCTTCTTTCCTCTTGCTTCTAACCTCTTCAGGGGTAGAAGCGGGAGCCGGAACCGGCT
GAACAGTGTATCCCCCTCTCGCTGGCAACCTCGCACATGCGGGCGCCTCTGTCGACCTGG
CCATCTTTTCCCTTCACCTCGCAGGTGTCTCATCAATTTTAGGGGCCATCAACTTTATTA
CCACCATTATTAACATGAAACCCCCTGCCATCTCTCAGTATCAAACGCCTCTGTTTGTGT
GAGCCGTTTTAATTACAGCCGTCCTTCTACTACTTTCACTTCCTGTCTTGGCCGCCGGCA
TTACAATGCTTCTAACAGACCGCAACCTAAACACAACCTTCTTCGACCCAGCAGGAGGGG
GTGATCCAATTCTTTATCAACATTTATTCTGATTCTTCGGGCACCCAGAAGTATATATTC
TGATTCTCCCAGGATTCGGCATGGTCTCCCACATCGTTGCCTACTACGCGGGTAAAAAAG
AGCCTTTCGGCTACATAGGAATGGTCTGAGCTATGATGCAATCCGCCC

>P073_Cacao_Peixaria Ventania_F07_011_2015-03-26.ab1
TTACCGCTCTCTAGGAAATTAGACAATCCCATCGTTAACCAGGTAACTGCAATGCCTTGT
AAGTAACCGGATCTCTGACCTTCGTACACGCAGCTACATCAGCCGCTATTCTCAGTCCAT
CTACTGTGCAACTATCGTCGACTATTTTCTACTAAGCACAAGATATTGGCACCCTTTACC
GTAATCTTTGGTGCATGAGCAGGTATAGTTGGGACAGCCCTAAGCCTCCTAATTCGAGCT
GAACTTGGGCAACCTGGATCTCTTTTAGGAGATGATCAGATTTATAATGTAATTGTAACC
GCCCACGCTTTTGTAATAATCTTTTTTATGGTTATACCAATCATAATTGGTGGTTTCGGA
AATTGACTAGTTCCTTTAATAATCGGAGCACCAGATATAGCCTTCCCACGAATAAATAAC
ATAAGCTTCTGACTTCTTCCACCATCATTTCTTCTCCTCCTCGCCTCTGCTGGAGTTGAA
GCCGGAGCAGGTACTGGTTGAACAGTTTATCCTCCATTAGCTAGTAACCTAGCACATGCT
GGACCATCTGTTGATTTAGCTATTTTCTCTCTTCACTTAGCCGGTATTTCATCAATTTTA
GCTTCAATTAACTTTATTACAACCATTATTAATATAAAACCACCAGCCATTTCCCAATAT
CAAACACCATTATTTGTTTGATCTATTCTTGTAACCACTATTCTTCTTCTCCTAGCACTT
CCAGTTCTTGCAGCAGGTATTACAATATTACTTACAGATCGTAACCTTAATACTACATTC
TTTGACCCTGCAGGTGGAGGAGATCCAATCCTTTATCAGCACTTATTTTGATTTTTTGGT
CATCCTGAAGTTTATATCTTAATTTTACCTGGTTTCGGAATAATCTCACATGTAGTAGCC
TATTATTCAGGTAAGAAAGAACCCTTTGGATATATGGGTATAGTTGAGCAATAAAGCAAC
TGACG

>P074_Corvina_Peixaria Ventania_G07_013_2015-03-26.ab1
CACGACTACGATATATCTAACATTCGTATCGGTAAGACACTGAGCTGTAGACTAGTACTC
TAACCTCCGTTCTACGGGCTACATGCATCGCTGATGGACTCAGCGATCTACCTACTGGCA
TCATTCGTCGACTTTCGTCACAACCTACAAATGACATTGGCACCCTCTACGTGATTTTTG
GTGCATGAGCCGGAATAATCGGCACAGCTTTAAGCGTACTGATTCGAGCCGAACTTAGCC
AACCTGGCGCACTCCTCGGAGACGACCAAATCTATAACGTAATCGTTACGGCGCATGCCT
TCGTTATAATTTTCTTTATAGTAATGCCCATCATAATTGGAGGCTTCGGAAACTGACTTG
TACCTCTAATGATTGGAGCCCCCGATATAGCATTCCCTCGGATGAATAATATGAGCTTCT
GACTTCTCCCCCCTTCTTTCCTGCTACTCCTAACCTCCTCAGGAGTAGAGGCAGGTGCCG
GAACAGGCTGAACAGTCTACCCTCCCCTCGCCGGGAATCTTGCACACGCAGGAGCCTCTG
TCGACTTAGCCATTTTCTCCCTTCATCTCGCAGGTGTTTCATCAATTTTAGGGGCTATTA
ACTTTATTACAACAATTATTAACATGAAACCCCCAGCCATCTCCCAGTATCAGACACCTC
TATTTGTATGAGCCGTTTTAATTACAGCTGTCCTACTTCTACTTTCACTTCCTGTCCTAG
CCGCCGGCATTACAATGCTTCTAACAGACCGCAACCTAAATACAACCTTTTTTGACCCGG
CAGGAGGGGGAGACCCAATTCTTTACCAACACTTATTCTGATTCTTTGGTCATCCTGAAG
TATATATTTTAATTCTCCCAGGGTTTGGGATAGTCTCACACATCGTCGCCTACTATGCTG
GTAAGAAAGAACCTTTCGGCTATATGGGTATGGTCTGAGCTATAATGCTGCTTG

>P075_Linguado_Peixaria Ventania_H07_015_2015-03-26.ab1
CTTGCGGATGTGATCAGTCATTCCAAGTAAGCAGCTCGATGACTGTATGAAGACTGACTC
TCCGTCTCATGAGCGTAGAATCATCGCGTCAAGACTCAGCCATCATACTCATGCGATCAT
ACGTCGAGTTTCTCCACCATCACACAGACATATGCACCCCTCTACCTGATATTGTGCATG
AGCCGGATAATCGTGCACAGCTCTAAGCCACTGATTCGAGCCGAAATTTGCCAACCCGGC
GCACTCCTTGGAGACGACTAAGTCTATAACGTTATCGTTACGGCGCATGCCTTCGTTATA
ATTTTCTTTTATAGTAAAGCCCATCATAATTGGAGGCTTCGGAAACTGACTTGTACCTCT
AAAGATTGGAGCCCCCGATATAGCATTCCCTAGGAAGAATAATATGAGCTTTTGACTTCT
CCCCCCTTCTTTCCTGCTTCTCCTAACCTCCTCAGGAGTAGAGGCAGGGGCCGGAACAGG
CTGAACAGTCTACCCTCCCCTCGCCGGGAATCTTGCACACGCAGGAGCCTCTGTCGACTT
AGCCATTTTCTCCCTTCATCTCGCAGGGGTTTCATCAATTTTAGGGGCTATTAACTTTAT
TACCACAATTATTAACATGAAACCCCCCACCCTTTTCCCAAATTCAACACCCATATTTGT
TTGAATCTATTTAAGTACAGCTGTTTTTTTTCTCTTAGCACTTCCATTTTAGGCAGCAGC
ATTACAATATTCTAACAGACCGCAACCAAAATACAACATTTTTGACCCGGCAGGAGGGGG
AGACCCAATCCTTTATCAGCACTTATTTTGATTTTTTGGTCATCCTGAAGTATATATTTT
ATTCTCCCAGGGTTTGGGATAGTCTCACACATCGTAGCCTATTATGCAGGTAAGAAAGAA
CCCTTCGGCTATATGGGTATATCTGAGCATATGCATGCTACG

>P076_Salmao_Peixaria Ventania_A08_002_2015-03-26.ab1
GATTTTTGCACAGTCCTGATAACGTTAAAGACAACCTCCGAAGCCTGTTAAGAGAGGAAC
TCTACTCCCGTCTATAGGACTACCAATCCACCCGCTTAAGACTCAGCATCTACCTATGGC
AATCACACGTGAATTTTTCTCCACAAACCACAAAGACATTGGCACCCTCTACTGATTTTT
GGTGCATGAGCCGGGATAAGTCGGCACAGCTTTAAGCCTTCTGATCCGAGCAGAACTTAG
TCAACCCGGCGCACTCCTTGGAGACGACCAAATCTATAACGTAATCGTTACGGCGCATGC
CTTCGTTATAATTTTCTTTATAGTAATGCCCATCATAATTGGAGGGTTCGGAAACTGACT
TGTACCTCTAATGATTGGAGCCCCCGATATAGCATTCCCTCGGATGAACAACATGAGCTT
CTGACTTCTCCCCCCTTCTTTCCTGCTACTCCTAACCTCCTCAGGAGTAGAGGCAGGAGC
CGGAACAGGCTGAACAGTCTACCCTCCCCTCGCCGGGAATCTTGCACACGCAGGAGCCTC
TGTCGACTTAGCCATTTTTTTCCCTTCATCTCGCAGGTGTTTCATCAATTTTAGGGGCTA
TTAACTTTATTACAACAATTATTAACATGAAACCCCCAGCCATCTCCCAGTATCAGACAC
CTCTATTTGTATGAGCCGTTTTAATTACAGCTGTCCTACTTCTACTTTCACTTCCTGTCC
TAGCCGCCGGCATTACAATGCTTCTAACAGACCGCAACCTAAATACAACCTTTTTTGACC
CGGCAGGAGGGGGAGACCCAATTCTTTACCAACACTAATTCTGATTCTTTGGTCATCCAG
AAGTATATATTTTAATTCTCCCAGGGTTTGGCATAGTCTCACACATCGTTGCCTACTACG
CTGGTAAAAAAGAACCTTTCGGCTACATGGGAATGGTCTGAGCTAAGATGCCATGGCCCC

>P077_Linguado_Peixaria do Chico_B08_004_2015-03-26.ab1
TTTCATTGACATATGGTAAGGACACCTCAGAGCTGGTAGAAGAGACTTCAACTCGTCTAT
GGGCTACATCACGCTAGACTCAGCCATCCTACCTATGCATCACACGTTGATTCTTTTGCA
CCATCCACAAAGACATTGCACCCTCTACCTTGAATTTTTGGTGCATGAGCCGGGATAGTG
GGCACAGCTTTAAGCCTTCTAATCCGAGCAGAGTTAAGTCAGCCCGGCGCGCTCCTTGGA
GATGACCAGGTCTATAACGTAATTGTTACAGCCCACGCCTTTCGTTATGATTTTCTTTAT
AGTAATGCCCATCATAATTGGAGGGTTCGGAAACTGACTAATCCCACTAATGATTGGAGC
CCCCGACATAGCATTCCCCCGAATAAACAACATGAGCTTTTGGCTCTTGCCCCCTTCTTT
CCTCTTGCTTCTAACCTCTTCAGGGGTAGAAGCGGGAGCCGGAACCGGCTGAACAGTGTA
TCCCCCCCTCGCTGGCAACCTCGCACATGCGGGAGCCTCTGTCGACCTGGCCATCTTTTC
CCTTCACCTCGCAGGTGTCTCATCAATTTTAGGGGCCATCAACTTTATTACCACCATTAT
TAACATGAAACCCCCGGCCATCTCTCAGTATCAAACCCCTCTGTTTGTGTGAGCCGTTTT
AATTACAGCCGTCCTTCTACTACTTTCCCTTCCAGTCTTGGCCGCCGGCATTACAATGCT
TCTAACAGACCGGAACCTAAACACAACCTTCTTCGACCCAGCAGGAGGGGGTGATCCAAT
TCTTTATCAACATTTATTCTGATTCTTCGGGCACCCAGAAGTATACATTCTGATTCTCCC
AGGATTCGGCATGGTCTCCCACATCGTTGCCTACTACTGCAGGGTAAAAAAGAACCTCTT
CTGGCTACATAGGAATGGTCTGAGCTATGATGCATCGAATT

>P078_Garoupa_Peixaria Do Chico_C08_006_2015-03-26.ab1
TCGGATGTATGCGACATTGGCAATCGTAAACGCTACGTGACCTGCTAGTAGGGACGTATC
TGACGGTCTATGAGGCGTAGCATCCATCGCTGACATGACTCAAGCCATCTACCTATGGCC
AATCTCACGTTGATCTTTCTCCCACCAAACCACAAAGACATTGGCAACCCTCTTACCTGA
ATTTTGGTGCATGAAGCCAGAATAATCGGCACAGCTCTTAGCTCTCTGATTCGAGGCCGA
ACCTAGCCCAACCTGGCGCACTCCTCGGAGACGACTCAGATCTATAACGTAATCGTACGG
CGCATGCCTTCGTATAATCTCTTTCATAGTAATGCCCATCATAATTGGAGGCTTCGGAAA
CTGACTTGTACCTCTAATGATTGGAGCCCCCGATATAGCATTCCCTCGGATGAATAATAT
GAGCTTCTGACTTCTCCCCCCTTCTTTCCTGCTACTCCTAACCTCCTCAGGAGTAGAGGC
AGGTGCCGGAACAGGCTGAACAGTCTACCCTCCCCTCGCCGGGAATCTTGCACACGCAGG
AGCCTCTGTCGACTTAGCCATTTTCTCCCTTCATCTCGCAGGTGTTTCATCAATTTTAGG
GGCTATTAACTTTATTACAACAATTATAACAGAAACCCCCAGCCATTTCCCAATTCAAAC
ACCATTATTTGTTGAGCCGTTTTAATAACAGCTGTTCTTCTTCTCCTTTCACTTCCAGTC
CTTGCAGCAGGCATTACAATATTTCTAACAGATCGTAACCTAAATACAACCTTTTTTGAC
CCGGCAGGAGGGGGAGACCCAATCCTTACCAACATTTATTTTGATTTTTTGGTCATCCTG
AAGTATATATTTTAATTCTCCCAGGGTTTGGGATAGTCTCACACATCGTTAGCCTAATTA
TGCAGGTAAGAAAGAACCCATCGGCAATAAGGGGAAGGTCTGAGCTATTATACCATTCCT

>P079_Pescadinha_Peixaria do Chico_D08_008_2015-03-26.ab1
TTTGGGCACATTTCCTGGAATATTGTTTAAAGAACACCCTCAGAGCCTTGGTAAGGATGA
GATTCATCTCTGTCTATGGGGCTACAATCCACCGCTTAGACTCAGCCATCTTACCTATGG
CAATCACACGTTGATTCTTTTCCACCAACCACAAAGACATTGGCACCCTCTACCTAATTT
TTGGTGCATGAGCCGGGATAGTGGGCACAGCTTTAAGCCTTCTAATCCGAGCAGAGTTAA
GTCAGCCCGGCGCGCTCCTTGGAGATGACCAGGTCTATAACGTAATTGTTACAGCCCACG
CCTTCGTTATGATTTTCTTTATAGTAATGCCCATCATGATTGGAGGGTTCGGAAACTGAC
TAATCCCACTAATGATTGGAGCCCCCGACATAGCATTCCCCCGAATAAACAACATGAGCT
TTTGGCTCTTGCCCCCTTCTTTCCTCTTGCTTCTAACCTCTTCAGGGGTAGAAGCGGGAG
CCGGAACCGGCTGAACAGTGTATCCCCCACTCGCTGGCAACCTCGCACATGCGGGCGCCT
CTGTCGACCTGGCCATCTTTTCCCTTCACCTCGCAGGTGTCTCATCAATTTTAGGGGCTA
TCAACTTTATTACCACCATTATTAACATGAAACCCCCTGCCATCTCTCAGTATCAAACAC
CTCTGTTTGTGTGAGCCGTTTTAATTACAGCCGTCCTTCTACTACTTTCACTTCCTGTCT
TGGCCGCCGGCATTACAATGCTTCTAACAGACCGCAACCTAAACACAACCTTCTTCGACC
CAGCGGGAGGGGGTGATCCAATTCTTTATCAACATTTATTCTGATTCTTCGGGCACCCAG
AAGTATATATTCTGATTCTCCCAGGATTCGGCATGGTCTCCCACATCGTTGCCTACTACG
CGGGTAAAAAAGAGCCTTTCGGCTACATAGGAATGGTCTGAGCTATGATGCCATCCGCT

>P080_Salmao_Peixaria do Chico_E08_010_2015-03-26.ab1
TGACACATTTCCAAACCATGAGGTACACCACAAGGCTGTAAGCAAGAACTAATCTCGTCC
ATGAGCTACATACACGCTAGCGTCAGCCATCTACTGTGCAATCACACGATGATTTTTCTC
AACCAACCACAAAGACATGCACCCTCTATTTAGTATTGGTGCTGAGCGGAATAGTCGGCA
CCGCCCTAAGTCTCTTGATTCGAGCAGAACTCAGCCAGCCTGGCGCCCTTCTGGGAGATG
ACCAAATTTATAACGTAATTGTTACAGCCCATGCTTTCGTCATAATTTTCTTTATAGTCA
TACCGATTATGATCGGCGGCTTTGGAAACTGATTAATTCCTCTTATAATCGGGGCCCCCG
ACATAGCATTCCCCCGAATGAATAACATAAGTTTTTGACTTCTCCCTCCCTCCTTTCTTC
TCCTCCTGGCCTCATCTGGAGTTGAAGCCGGCGCTGGCACCGGATGAACAGTCTACCCCC
CTTTAGCAGGTAATCTTGCCCACGCAGGAGCTTCCGTTGACTTAACTATTTTTTCCCTCC
ATTTGGCTGGTATTTCTTCAATTCTTGGGGCCATTAATTTTATTACAACCATTATTAATA
TAAAACCCCCAGCTATCTCTCAGTATCAAACCCCACTTTTTGTTTGAGCTGTATTAGTCA
CTGCCGTCCTTTTGTTACTCTCCCTCCCTGTTCTAGCAGCAGGCATTACCATACTACTTA
CAGACCGAAATCTAAATACCACTTTCTTTGACCCGGCAGGCGGAGGAGACCCAATCTTGT
ACCAACATCTCTTTTGGTTCTTTGGCCATCCAGAAGTCTATATTCTCATTCTCCCAGGCT
TTGGTATAATTTCACACATCGTTGCATACTACTCTGGCAAAAAAGAACCTTTCGGGTACA
TAGGAATAGTCTGAGCTATGAAGCCCATTCGT

>P081_Cacao_Peixaria do Chico_F08_012_2015-03-26.ab1
ATTTGCAATCGTTAAGACCCACTCTCGAGCTGTATGAAAGGAGTCATGCATCTGTCGTAA
GCGATGCTATCACCGCGCATGATTCAGGCCATTCTACCTATTGGCATTCATCGTGATCAT
TCCACACACCAAAGACATTGGCACCCTCTACCTAGATTTTGGTGCATGAGCAGGGATAGT
GGGCACAGCTTTAAGCTCTCTAATCTCGAGCAGAGACAAGTCAGACCTGGATCGCTCTTA
GGAGATGATCAGATCTACAACGTAATCGTTACAGCCCACGCTTCGTTATGATCTTCTTCA
TAGTAATGCCCATCATAATTGGAGGGTTCGGAAACTGACTAATTCCACTAATAATTGGAG
CACCAGACATAGCATTCCCCCGAATAAACAACATGAGCTTTTGACTCTTTCCCCCATCAT
TTCTTCTGCTTCTAACCTTTTCAGGGGTAGAAGCGGGAGCCGGAACCGGGTGAACAGTGT
ATCCCTCCCTCGCTGGCAACCTTGCACAAGCGGGGGCCTTCGTTGACCTGACCATCTTTT
CCTTTCACCTCGCAGGGGTCTCATCAATTTTAGGGTTCATCAAATTTATTACCACCATTA
TTAACAAGAAACCCCCCACCCTTTTTCCAAATTCAACCCCCATGATTGGTTGAATCGTTT
TAAGTACCCCCGTCTTTTCTTCTCTTTTCATTCCCATTCCGGCCAGCGGCGATTCAAATA
TTATTACAAGATGGAACCTAAACACAACCATTTTTGACCCATCGGGAGGAGGAGTCCAAA
TCTTTATCAACCATTATTTTGGATTTTTGGGCCATCAGAAGTTATATTCTGAATTTCCCA
GGATTGGCATAACTCCACAATAGTAGCCTATACTCAGGAAAAAGACCCATTGGGAACATA
GGAATAGTCTGAGCAATATGGCATTCGTT

>P082_Gordinho_Peixaria do Chico_G08_014_2015-03-26.ab1
CTGAAATTTCGCAATTTCATGGGACATCACTCGAAGCTAGTAGAGTGCTCAAACTCGGTA
TATGGGCTACATCCACCGCTTACTCAGCCCATCTACTGTGACCATTATCGTGATTTTTTC
TCGACTAATCATAAAGACATCGGCACCCTTTATCTAGTATTTGGTGCTTGAGCTGGTATA
GTAGGTACAGCTTTAAGCCTACTCATCCGAGCTGAACTGAACCAACCAGGCGCCCTCCTT
GGGGACGATCAAATTTATAATGTAATTGTTACGGCGCATGCCTTTGTAATAATCTTCTTT
ATAGTAATGCCAATTATAATTGGGGGTTTTGGAAACTGATTAATTCCCCTAATAATCGGC
GCCCCTGATATAGCATTTCCTCGAATAAACAACATAAGCTTCTGACTTCTCCCCCCTTCT
TTCCTGCTACTTTTAGCCTCTTCTGGGGTTGAGGCAGGCGCCGGAACTGGTTGAACAGTT
TATCCACCATTAGCTGGTAACCTAGCTCACGCTGGGGCATCTGTTGATTTGACTATTTTC
TCCTTACATTTAGCAGGTATTTCTTCTATTCTAGGAGCTATTAATTTCATCACAACAATT
ATTAATATGAAACCTGCAGCTATTTCCCAATATCAAACACCTCTATTCGTCTGGGCCGTT
TTAATTACTGCTGTCCTTCTCCTTCTATCCCTACCAGTACTCGCCGCTGGAATCACTATA
CTTCTAACAGACCGAAACTTAAACACGACCTTCTTTGATCCTGCCGGTGGAGGAGATCCC
ATCCTCTACCAGCACCTCTTCTGGTTCTTTGGCCACCCTGAAGTATACATTCTTATTCTC
CCAGGGTTTGGTATAATTTCCCACATTGTTGCTTATTACTCAGGTAAAAAAGAACCTTTT
GGGTATATAGGCATAGTATGAGCTATAAAGCCATGCG

>P083_Bacalhau_Supermercado AngeloniD08_04.ab1
ACCTWTKTRWGGKGSKYTWGWRGGSTCCTSAARAAAACAKYATAGTTWAAGTCTAAMAGC
TAAGAACYCARAGAGSAAGTCSAGYMTTMTGTTCTMCTYYCSSCSRGKGACAMAGMMGRG
GRMRGSGRGRGGAMMAGKKCCMGGCAAMWWWGCAAGCTYYYKCTYCKTYTWGMWWTGCAA
TCCTKGMMGKGGTMMCCCSYRCCAGARSTTRGCARRRGARGAKSGRCWCCAMYCTCTGTK
AKGKCKRSWWWWCAAYCCCCYCRRAWWMCCMSRCCCWTYCCTMCCYKKTGGGCAATYMMA
CCSSTKGWTTTTTTYYTSGRCYCAAWYYMMMAAARRRMMATTGGMMCCYYTTWTCTWSGT
ATTTKGGKKCCTGGRSCCGGAATRKTCGGRAAASASCTTTAAGTCYACTWATTTSGGGGR
AGARCTAARTCAACCCTGGGGSWCTTCYTAGAGKRSKGATCAAAATTTTATAARGTKATC
GTTACCRMCGCMCGGYTTCGTAAAAAATTTTCTTTAAAGKAAWMCCACTAATAATTGGAG
GKTTTGGGAACTGGCCCYTTCCTTKAAKGATYGGGGCCCCCGKTATAGCTTTCCCCCGAA
TAAAAAAMATAAGYTTCTGSCYTCTCCCCCCWTSTTTCCTSCTCCTTTTARCCTCCTCYG
GGGTWGAAGCCGGGGCKGGAACAGGSTGAACMGTCTACCCCCCCTTAGCCGGAAACCTWG
WCCAWGCYGGGGCMTCCGTTGRTCTCCCWTTTTTTTCCCTCCATTTAGCMGGGWTTTCYT
CAATTCTTGGGGCAATTAATTTTTTTYCCMCAATTWMTAAATTGAAACCCCCMGCCATTT
CCMAGTWCCAAACCCCCCTTTTTTTTTGAGCAGTWCTAATTACMMCCGGGCCTCTKCCCT
TATMCTCCCCCGTTTTAGCCGCCGGCATCCAAATCWCTCTAACWGMCCGAAAMTTAAAAC
CCTCTTTCTTTGACCCYGCCGGGGGGGGGGSMCCCAMCCYAAAWTCAACCCTTTTTYGAT
TCTCCGCCCACCCGGAGTTTMYTMCCTTTTTTCCCCGGTTCCGGAATATTTTCCCGWCST
WSCMACATTCGTGGAAAAAAWCCGCTGSCTYGWCCTACRTATTCCTCGTCCTACAATGTT
YC

>P084_Anchova_ direto de pescador E08_05.ab1
TTWTRRSCCYSMCACTYCCTMAAGTTTAGTTAACAGCTAAGGGCCCAAACCAGCGGGCAT
CCGCCTACCTTTCCCCGCCTTTAAAAGAAGAGGCGGGGAAAGTCCCGGCAGAAAGTTAGT
CTGCTCCTTAAGATTTGCAATCTTACATGTCAAACACCTCGGAACTTGGTAAGAAGAGGG
CTTAAACCTCTGTATATGGGGCTACAATCCACCGCTTACTCAGCCATCCTACCTGTGGCA
ATCACTCGTTGATTTTTCTCGACTAATCATAAAGACATTGGCACCCTCTATCTAGTATTT
GGTGCATGAGCTGGTATGGTAGGTACGGCCCTAAGCCTGCTTATCCGAGCCGAGCTCAGC
CAACCGGGCGCCCTTCTTGGGGACGACCAGATCTACAATGTAATTGTTACGGCACATGCT
TTCGTAATAATCTTCTTTATAGTAATACCAATTATGATCGGGGGATTCGGAAACTGGCTT
ATTCCCCTAATGATCGGGGCCCCAGACATGGCATTCCCTCGAATAAATAACATGAGCTTC
TGACTCCTTCCACCCTCTTTCCTACTCCTCCTTGCCTCCTCCGGAGTTGAAGCCGGTGCT
GGAACTGGATGAACGGTTTACCCGCCTTTAGCTGGTAACCTAGCCCATGCTGGAGCATCC
GTTGACTTAACTATTTTCTCTCTTCACCTAGCAGGAGTCTCCTCAATCCTTGGAGCAATT
AACTTCATTACAACTATTATTAACATGAAACCTGCGGCCATTTCCCAGTATCAAACACCC
CTATTTGTGTGAGCCGTCCTAATTACAGCTGTCCTTCTCCTTCTATCTCTTCCAGTCCTT
GCTGCTGGAATTACAATGCTCCTAACAGACCGAAACCTAAACACAACTTTCTTTGACCCT
GCAGGTGGAGGAGACCCCATTCTTTACCAGCACTTATTCTGATTCTTCGGACACCCAGAA
GTATACATTCTCATCCTTCCTGGATTCGGAATGATTTCTMACATTGTTGCCTACTATTCC
GGTAAAAAAGAACYWWKYGCGCTATAYAGGWAGAGTACKACGMTCRTRCGAAMKTMG

>P086.3_Linguado Frito F08_06.ab1
ASTCKGYYAAMTAAKTTTWAAGCGMGGCRAMASGKAGATTAGGWTGYCTSSCTGRGATYG
GGGCGCTTAGGCKKTAWCMTAAAACCACTGKGRTAKTRTKCKTSTTGTTTTTTATAGCYT
GMKWTCTCTMAAGTTAGTTAACAGCTAAGCGCCCAATCCAGCGAGCATCTATCTACTTTC
CCCCGCCTAACTATAGCAGCTAATAGGCGGGGGAAAGCCCCGGTAGGCGACTAGCCTACC
TCTTAAGATTTGCAATCTAACGTGTAACACCCCAGGGCTTGGTAAGAAGAGGACTCAAAC
CTCTGTCTATGGGGCTACAATCCACCGCTTAACTCAGCCATCCTACCTGTGGCAATCACA
CGTTGATTTTTCTCGACCAATCACAAAGACATCGGCACCCTCTATCTCGTATTTGGTGCC
TGAGCCGGAATAGTGGGAACAGCCCTAAGCCTTCTCATTCGAGCAGAACTTAGCCAACCT
GGGGCCCTCCTAGGGGACGACCAAATTTATAACGTAATCGTCACCGCACACGCCTTTGTA
ATAATCTTTTTTATGGTAATACCAATTATGATCGGGGGTTTCGGCAACTGACTTATTCCC
CTAATAATTGGCGCCCCAGATATAGCATTCCCCCGAATAAACAACATAAGCTTCTGACTC
CTACCCCCTTCATTCCTTCTTCTCCTAGCCTCTTCAGGTGTCGAAGCTGGGGCCGGAACT
GGGTGAACCGTCTACCCCCCTTTAGCTAGCAACCTCGCCCACGCTGGAGCCTCAGTAGAT
CTGACTATCTTTTCACTTCACCTTGCAGGAATCTCTTCAATTTTAGGAGCTATTAACTTC
ATTACTACCATCATCAACATGAAACCCACGACTGTAACAATATACCAAATTCCGCTGTTT
GTGTGAGCCGTACTGATTACAGCCGTTCTCCTACTCCTTTCCCTCCCAGTCCTAGCCGCT
GGTATTACAATACTACTCACAGATCGGAACCTAAATACAACCTTCTTTGACCCTGCAGGG
GGAGGTGACCCCATCCTCTACCAACACCTGTTCTGATTCTTTGGCCACCCTGAAGTCTAC
ATTTTGATTCTTCCAGGCTTCGGAATAATTTCACACATCGTCGCATACTACTCAGGGAAA
AAAGAACCCTTTGGTTACATAGGAAAGTCCKMGMTCATGAYRACMCKTMYYC
